# Supplementary material for: Molecular basis of F-actin regulation and sarcomere assembly via myotilin
Source: PLoS Biol. 2021 Apr 12;19(4):e3001148. doi: 10.1371/journal.pbio.3001148 (PMC8062120; doi:10.1371/journal.pbio.3001148)
Supplement: S2 Data — (XLSX) [file pbio.3001148.s006.xlsx]

## Sheet: Fig 1C
Trx-MYOT data			Trx-MYOT	Trx-MYOT P(r)
s (1/Å)	I (a.u.)	error	fit	r (Å)	P(r)	error	P(r) normalized
0.010136	1535.36	39.1925	1708.98	0	0	0	0
0.0104085	1602.54	36.2099	1697.18	1.087	0.9522	0.01242	0.0621135
0.010681	1612.46	35.8517	1685.38	2.174	1.87	0.02285	0.121983
0.0109535	1611.34	33.204	1673.58	3.261	2.753	0.03134	0.179583
0.0112259	1629.93	33.2229	1661.79	4.348	3.601	0.03797	0.234899
0.0114984	1584.47	33.4198	1649.99	5.435	4.415	0.04284	0.287997
0.0117709	1608.97	30.6794	1638.19	6.522	5.195	0.04606	0.338878
0.0120433	1629.36	30.7265	1626.39	7.609	5.941	0.0478	0.387541
0.0123158	1608.03	29.0469	1614.59	8.696	6.653	0.04823	0.433986
0.0125883	1556.4	29.2531	1602.79	9.783	7.332	0.04756	0.478278
0.0128607	1583.11	29.1949	1590.99	10.87	7.978	0.04603	0.520417
0.0131332	1558.58	27.7652	1579.19	11.96	8.591	0.04393	0.560404
0.0134057	1577.15	27.6293	1567.39	13.04	9.172	0.04158	0.598304
0.0136781	1533.62	26.4904	1555.6	14.13	9.721	0.03935	0.634116
0.0139506	1577.98	26.6657	1543.8	15.22	10.24	0.03763	0.667971
0.0142231	1541.97	25.1533	1532	16.3	10.73	0.03679	0.699935
0.0144956	1557.93	25.4417	1520.2	17.39	11.18	0.03706	0.729289
0.014768	1507.37	25.7465	1508.4	18.48	11.61	0.03847	0.757339
0.0150405	1525.18	24.5346	1496.6	19.57	12.01	0.04086	0.783431
0.015313	1519.5	25.2613	1484.8	20.65	12.38	0.04396	0.807567
0.0155854	1462.99	23.286	1473.01	21.74	12.73	0.04746	0.830398
0.0158579	1446.54	24.2698	1461.21	22.83	13.05	0.05108	0.851272
0.0161304	1485.4	23.3362	1449.41	23.91	13.34	0.05461	0.870189
0.0164028	1495.34	23.1138	1437.61	25	13.61	0.05786	0.887802
0.0166753	1435.69	22.9119	1425.81	26.09	13.85	0.06073	0.903457
0.0169478	1424.41	22.0875	1414.01	27.17	14.07	0.06315	0.917808
0.0172203	1402.53	22.173	1402.21	28.26	14.27	0.06506	0.930855
0.0174927	1423.93	21.9333	1390.42	29.35	14.45	0.06647	0.942596
0.0177652	1411.57	21.6284	1378.62	30.43	14.61	0.0674	0.953033
0.0180377	1404.67	21.9336	1366.82	31.52	14.75	0.06788	0.962166
0.0183101	1349.38	20.6822	1355.02	32.61	14.88	0.06798	0.970646
0.0185826	1384.61	21.4618	1343.22	33.7	14.98	0.06778	0.977169
0.0188551	1356.24	20.7706	1331.42	34.78	15.07	0.06737	0.98304
0.0191275	1335.31	20.0664	1319.63	35.87	15.15	0.06687	0.988258
0.0194	1311.26	20.8758	1307.83	36.96	15.21	0.06636	0.992172
0.0196725	1289.19	20.0304	1296.03	38.04	15.25	0.06595	0.994781
0.019945	1339.5	20.5072	1284.23	39.13	15.29	0.06572	0.997391
0.0202174	1274.83	19.2834	1272.62	40.22	15.31	0.06574	0.998695
0.0204899	1286.69	19.5837	1261.07	41.3	15.32	0.06605	0.999348
0.0207624	1266.12	19.548	1249.51	42.39	15.33	0.06667	1
0.0210348	1233.86	19.3099	1237.96	43.48	15.32	0.06759	0.999348
0.0213073	1224.99	19.2369	1226.4	44.57	15.3	0.06877	0.998043
0.0215798	1230.52	19.9692	1214.85	45.65	15.28	0.07017	0.996738
0.0218522	1194.29	20.5467	1203.29	46.74	15.25	0.07174	0.994781
0.0221247	1167.95	20.1346	1191.74	47.83	15.21	0.07343	0.992172
0.0223972	1203.2	19.7219	1180.18	48.91	15.16	0.07518	0.988911
0.0226697	1183.42	20.2618	1168.62	50	15.11	0.07695	0.985649
0.0229421	1163.49	19.6116	1157.07	51.09	15.05	0.0787	0.981735
0.0232146	1170.51	20.3734	1145.52	52.17	14.98	0.0804	0.977169
0.0234871	1097.15	19.6413	1133.96	53.26	14.91	0.08204	0.972603
0.0237595	1126.13	19.5867	1122.41	54.35	14.84	0.0836	0.968037
0.024032	1123.48	19.81	1110.85	55.43	14.76	0.08507	0.962818
0.0243045	1109	19.5572	1099.29	56.52	14.67	0.08645	0.956947
0.0245769	1075.78	20.3088	1087.74	57.61	14.58	0.08773	0.951076
0.0248494	1064.31	18.835	1076.18	58.7	14.48	0.08892	0.944553
0.0251219	1018.48	19.7356	1064.63	59.78	14.38	0.09002	0.93803
0.0253943	1047.83	19.3833	1053.08	60.87	14.27	0.09101	0.930855
0.0256668	1024.99	19.3447	1041.52	61.96	14.16	0.09189	0.923679
0.0259393	988.203	19.3801	1029.96	63.04	14.05	0.09267	0.916504
0.0262118	1026.57	18.9067	1018.41	64.13	13.93	0.09332	0.908676
0.0264842	995.679	19.51	1006.85	65.22	13.8	0.09384	0.900196
0.0267567	992.788	19.1242	995.297	66.3	13.67	0.09424	0.891716
0.0270292	998.686	18.6996	983.741	67.39	13.54	0.09449	0.883235
0.0273016	958.81	18.1866	972.188	68.48	13.4	0.09461	0.874103
0.0275741	946.975	17.4397	960.632	69.57	13.26	0.09459	0.864971
0.0278466	960.66	17.9168	949.075	70.65	13.11	0.09446	0.855186
0.028119	942.44	17.0182	937.523	71.74	12.97	0.09423	0.846053
0.0283915	905.216	17.4035	925.966	72.83	12.81	0.09391	0.835616
0.028664	888.901	17.3905	914.41	73.91	12.65	0.09355	0.825179
0.0289365	907.769	16.7376	902.853	75	12.49	0.09317	0.814742
0.0292089	879.584	16.9303	891.301	76.09	12.33	0.09281	0.804305
0.0294814	865.113	16.3009	879.745	77.17	12.16	0.09251	0.793216
0.0297539	879.328	16.5088	868.188	78.26	12	0.0923	0.782779
0.0300263	847.776	16.631	856.993	79.35	11.82	0.09221	0.771037
0.0302988	833.743	16.3737	849.14	80.43	11.65	0.09227	0.759948
0.0305713	851.771	16.2748	841.287	81.52	11.48	0.09251	0.748858
0.0308437	818.207	16.0271	833.436	82.61	11.3	0.09291	0.737117
0.0311162	818.346	16.0991	825.583	83.7	11.12	0.0935	0.725375
0.0313887	813.046	15.9649	817.73	84.78	10.95	0.09425	0.714286
0.0316612	798.661	15.4005	809.876	85.87	10.77	0.09514	0.702544
0.0319336	797.09	15.8066	802.026	86.96	10.59	0.09615	0.690802
0.0322061	771.202	16.0966	794.173	88.04	10.41	0.09725	0.679061
0.0324786	762.308	15.7941	786.319	89.13	10.23	0.09839	0.667319
0.032751	782.917	15.8455	778.469	90.22	10.05	0.09956	0.655577
0.0330235	765.172	15.8165	770.616	91.3	9.875	0.1007	0.644162
0.033296	758.299	15.9233	762.762	92.39	9.699	0.1018	0.632681
0.0335684	739.134	16.1877	754.912	93.48	9.523	0.1028	0.6212
0.0338409	738.661	15.7806	747.059	94.57	9.35	0.1038	0.609915
0.0341134	744.686	15.4628	739.206	95.65	9.177	0.1046	0.59863
0.0343859	694.38	16.0431	731.352	96.74	9.006	0.1054	0.587476
0.0346583	733.702	15.6799	723.502	97.83	8.837	0.106	0.576451
0.0349308	718.452	16.1827	715.649	98.91	8.67	0.1065	0.565558
0.0352033	702.756	15.6318	707.795	100	8.504	0.1069	0.554729
0.0354757	701.438	15.7728	699.945	101.1	8.34	0.1073	0.544031
0.0357482	684.803	15.9889	692.092	102.2	8.178	0.1076	0.533464
0.0360207	665.705	15.5637	684.238	103.3	8.019	0.1078	0.523092
0.0362931	664.818	15.7776	676.388	104.3	7.861	0.108	0.512785
0.0365656	653.11	15.3452	668.535	105.4	7.705	0.1082	0.502609
0.0368381	641.368	15.5163	660.681	106.5	7.551	0.1084	0.492564
0.0371106	667.558	15.9993	652.828	107.6	7.398	0.1086	0.482583
0.037383	639.195	15.3133	644.978	108.7	7.248	0.1089	0.472798
0.0376555	651.71	15.5798	637.125	109.8	7.1	0.1092	0.463144
0.037928	612.428	15.4131	629.271	110.9	6.953	0.1095	0.453555
0.0382004	648.589	15.5216	621.421	112	6.808	0.11	0.444097
0.0384729	614.656	15.7164	613.567	113	6.665	0.1105	0.434768
0.0387454	606.275	15.2323	605.714	114.1	6.523	0.1111	0.425506
0.0390178	598.761	15.6014	597.864	115.2	6.383	0.1118	0.416373
0.0392903	627.383	15.375	590.011	116.3	6.245	0.1125	0.407371
0.0395628	594.648	15.3956	582.157	117.4	6.109	0.1133	0.3985
0.0398352	596.189	15.323	574.307	118.5	5.974	0.1142	0.389693
0.0401077	593.697	15.1845	567.692	119.6	5.841	0.1151	0.381018
0.0403802	587.529	15.4519	562.973	120.7	5.709	0.1161	0.372407
0.0406527	533.284	15.285	558.254	121.7	5.579	0.1171	0.363927
0.0409251	561.199	15.1286	553.537	122.8	5.451	0.1181	0.355577
0.0411976	553.494	15.1768	548.817	123.9	5.324	0.1192	0.347293
0.0414701	547.762	15.134	544.098	125	5.2	0.1202	0.339204
0.0417425	572.578	15.4603	539.381	126.1	5.077	0.1213	0.331181
0.042015	525.444	14.8274	534.662	127.2	4.956	0.1224	0.323288
0.0422875	522.421	15.1858	529.943	128.3	4.837	0.1234	0.315525
0.0425599	553.113	14.67	525.225	129.3	4.72	0.1245	0.307893
0.0428324	551.209	15.1579	520.506	130.4	4.605	0.1255	0.300391
0.0431049	528.187	14.9619	515.787	131.5	4.492	0.1265	0.29302
0.0433774	520.375	14.6332	511.068	132.6	4.382	0.1274	0.285845
0.0436498	490.527	15.1334	506.35	133.7	4.273	0.1284	0.278735
0.0439223	501.88	14.8177	501.631	134.8	4.167	0.1293	0.27182
0.0441948	499.076	14.8416	496.912	135.9	4.063	0.1302	0.265036
0.0444672	478.08	14.4108	492.195	137	3.961	0.1311	0.258382
0.0447397	481.419	14.6629	487.475	138	3.861	0.1319	0.251859
0.0450122	483.998	14.917	482.756	139.1	3.764	0.1328	0.245532
0.0452846	474.118	14.5725	478.039	140.2	3.67	0.1336	0.2394
0.0455571	495.131	14.6487	473.32	141.3	3.577	0.1345	0.233333
0.0458296	447.988	14.3537	468.601	142.4	3.487	0.1353	0.227462
0.0461021	474.443	14.6752	463.881	143.5	3.399	0.1362	0.221722
0.0463745	457.883	14.7368	459.164	144.6	3.314	0.137	0.216177
0.046647	457.385	14.3083	454.445	145.7	3.231	0.1379	0.210763
0.0469195	451.45	14.4585	449.726	146.7	3.15	0.1387	0.205479
0.0471919	449.661	14.4913	445.008	147.8	3.071	0.1396	0.200326
0.0474644	444.756	14.4863	440.289	148.9	2.994	0.1405	0.195303
0.0477369	438.895	14.2236	435.57	150	2.919	0.1414	0.190411
0.0480093	427.213	14.4081	430.852	151.1	2.846	0.1423	0.185649
0.0482818	450.78	14.6299	426.133	152.2	2.775	0.1431	0.181018
0.0485543	423.7	14.4571	421.414	153.3	2.706	0.1439	0.176517
0.0488268	381.838	14.5448	416.695	154.3	2.639	0.1447	0.172146
0.0490992	407.687	14.1444	411.978	155.4	2.573	0.1454	0.167841
0.0493717	403.386	14.2173	407.258	156.5	2.508	0.1461	0.163601
0.0496442	404.125	14.4243	402.539	157.6	2.445	0.1467	0.159491
0.0499166	436.861	14.1421	397.822	158.7	2.384	0.1472	0.155512
0.0501891	396.746	13.9016	394.324	159.8	2.323	0.1475	0.151533
0.0504616	384.596	13.9013	391.365	160.9	2.264	0.1478	0.147684
0.050734	406.775	14.2956	388.407	162	2.205	0.1479	0.143836
0.0510065	396.887	13.8966	385.447	163	2.148	0.1479	0.140117
0.051279	380.147	13.7863	382.488	164.1	2.091	0.1477	0.136399
0.0515514	376.116	13.8769	379.53	165.2	2.035	0.1474	0.132746
0.0518239	380.441	13.8682	376.571	166.3	1.98	0.1468	0.129159
0.0520964	370.428	13.9556	373.612	167.4	1.925	0.1461	0.125571
0.0523689	379.759	13.9101	370.652	168.5	1.87	0.1452	0.121983
0.0526413	350.316	13.6549	367.694	169.6	1.816	0.1441	0.118461
0.0529138	347.527	13.8954	364.735	170.7	1.762	0.1428	0.114938
0.0531863	343.322	13.5262	361.776	171.7	1.708	0.1413	0.111416
0.0534587	354.199	13.7712	358.818	172.8	1.654	0.1396	0.107893
0.0537312	358.648	13.6119	355.859	173.9	1.599	0.1377	0.104305
0.0540037	361.045	13.637	352.899	175	1.545	0.1355	0.100783
0.0542761	358.458	13.6897	349.941	176.1	1.49	0.1331	0.097195
0.0545486	337.11	13.548	346.982	177.2	1.434	0.1305	0.0935421
0.0548211	336.676	13.7233	344.023	178.3	1.378	0.1276	0.0898891
0.0550936	335.484	13.4301	341.064	179.3	1.321	0.1244	0.0861709
0.055366	315.061	13.7001	338.106	180.4	1.264	0.121	0.0824527
0.0556385	334.306	13.6863	335.147	181.5	1.205	0.1173	0.078604
0.055911	340.037	13.2614	332.187	182.6	1.146	0.1134	0.0747554
0.0561834	326.785	13.4803	329.229	183.7	1.085	0.1091	0.0707763
0.0564559	313.501	13.2396	326.27	184.8	1.023	0.1045	0.0667319
0.0567284	334.146	13.5323	323.311	185.9	0.9605	0.09957	0.0626549
0.0570008	335.519	13.3427	320.353	187	0.8962	0.09431	0.0584605
0.0572733	317.833	13.2586	317.394	188	0.8304	0.0887	0.0541683
0.0575458	314.371	13.2987	314.434	189.1	0.7632	0.08271	0.0497847
0.0578183	298.654	13.3226	311.475	190.2	0.6944	0.07634	0.0452968
0.0580907	313.643	13.1371	308.517	191.3	0.6241	0.06958	0.040711
0.0583632	293.451	13.2001	305.558	192.4	0.5521	0.06241	0.0360144
0.0586357	290.666	13.1665	302.599	193.5	0.4784	0.05482	0.0312068
0.0589081	297.805	13.2328	299.64	194.6	0.403	0.04679	0.0262883
0.0591806	285.581	13.3274	296.681	195.7	0.3258	0.03834	0.0212524
0.0594531	265.09	13.0746	293.722	196.7	0.247	0.02943	0.0161122
0.0597255	286.007	13.0841	290.764	197.8	0.1664	0.02008	0.0108545
0.059998	274.881	13.2017	287.805	198.9	0.08402	0.01027	0.00548076
0.0602705	307.514	13.0898	285.895	200	0	0	0
0.060543	270.066	13.0353	283.993
0.0608154	280.833	12.9576	282.092
0.0610879	287.361	12.8633	280.19
0.0613604	275.185	13.0974	278.288
0.0616328	285.901	12.8694	276.387
0.0619053	279.492	12.9899	274.485
0.0621778	286.866	12.898	272.583
0.0624502	272.784	12.9494	270.681
0.0627227	280.715	12.7673	268.779
0.0629952	266.296	12.6306	266.877
0.0632676	269.342	13.0039	264.976
0.0635401	254.387	12.8741	263.074
0.0638126	244.088	12.8214	261.172
0.0640851	254.737	12.7178	259.27
0.0643575	258.406	12.6263	257.369
0.06463	268.728	12.9317	255.467
0.0649025	242.45	12.7997	253.565
0.0651749	240.343	12.6301	251.664
0.0654474	267.794	12.8977	249.762
0.0657199	261.546	12.6151	247.86
0.0659923	247.722	12.8754	245.958
0.0662648	251.747	12.555	244.056
0.0665373	246.162	12.6209	242.155
0.0668098	238.404	12.7454	240.252
0.0670822	242.735	12.5803	238.351
0.0673547	233.576	12.7135	236.449
0.0676272	245.601	12.2912	234.547
0.0678996	233.166	12.5517	232.646
0.0681721	231.181	12.6185	230.744
0.0684446	224.207	12.4963	228.842
0.068717	232.328	12.5206	226.941
0.0689895	230.839	12.4257	225.039
0.069262	224.411	12.4644	223.137
0.0695345	215.924	12.4789	221.235
0.0698069	223.782	12.3597	219.334
0.0700794	217.225	12.2844	217.619
0.0703519	217.131	12.4057	216.362
0.0706243	214.76	12.4169	215.105
0.0708968	204.264	12.2192	213.847
0.0711693	224.363	12.3532	212.589
0.0714417	213.856	12.2502	211.332
0.0717142	207.02	12.2722	210.075
0.0719867	207.988	12.2645	208.817
0.0722592	205.83	12.2216	207.559
0.0725316	203.931	12.2532	206.302
0.0728041	205.035	12.0803	205.045
0.0730766	223.565	12.2004	203.787
0.073349	205.782	12.2234	202.53
0.0736215	179.299	12.0644	201.272
0.073894	209.678	12.234	200.015
0.0741664	187.537	12.2271	198.757
0.0744389	219.068	12.0896	197.5
0.0747114	187.92	12.0642	196.242
0.0749839	200.318	12.1191	194.985
0.0752563	220.157	12.2614	193.727
0.0755288	195.891	12.0283	192.47
0.0758013	219.948	12.0871	191.212
0.0760737	190.631	11.9762	189.955
0.0763462	193.236	12.055	188.697
0.0766187	193.429	12.1319	187.44
0.0768911	187.638	12.0741	186.183
0.0771636	166.487	12.1851	184.925
0.0774361	194.858	12.052	183.668
0.0777085	200.311	11.9916	182.41
0.077981	139.703	11.8097	181.153
0.0782535	157.411	11.8692	179.895
0.078526	187.264	11.9478	178.638
0.0787984	182.579	11.8308	177.38
0.0790709	180.969	11.8522	176.123
0.0793434	190.014	12.2158	174.865
0.0796158	187.367	12.2262	173.608
0.0798883	174.093	12.6212	172.351
0.0801608	172.092	12.2155	171.303
0.0804332	162.262	12.4501	170.401
0.0807057	187.886	12.5273	169.5
0.0809782	152.499	12.624	168.598
0.0812507	152.839	12.4969	167.696
0.0815231	180.561	12.5806	166.795
0.0817956	191.68	12.8082	165.893
0.0820681	168.865	12.7337	164.992
0.0823405	135.051	12.7388	164.09
0.082613	147.107	12.7723	163.189
0.0828855	164.561	12.628	162.287
0.0831579	169.164	12.9739	161.386
0.0834304	156.277	12.9595	160.484
0.0837029	166.519	12.7483	159.582
0.0839754	167.201	12.994	158.68
0.0842478	167.508	12.8679	157.779
0.0845203	146.511	13.0621	156.877
0.0847928	158.493	12.6623	155.976
0.0850652	145.697	13.0122	155.074
0.0853377	161.166	12.9831	154.173
0.0856102	150.372	13.068	153.271
0.0858826	120.772	12.9702	152.369
0.0861551	156.756	12.878	151.468
0.0864276	140.945	13.0453	150.566
0.0867001	139.714	13.1159	149.664
0.0869725	141.444	13.0526	148.763
0.087245	159.6	13.0515	147.861
0.0875175	139.265	13.1319	146.96
0.0877899	160.325	13.172	146.058
0.0880624	140.767	13.1543	145.156
0.0883349	166.428	13.1163	144.255
0.0886073	152.565	13.1707	143.353
0.0888798	155.245	13.3381	142.452
0.0891523	144.138	13.1164	141.55
0.0894247	133.919	13.1859	140.649
0.0896972	126.326	13.0988	139.747
0.0899697	120.301	13.1336	138.845
0.0902422	125.309	13.3231	138.16
0.0905146	123.662	13.1993	137.501
0.0907871	160.111	13.3523	136.842
0.0910596	108.744	13.3489	136.184
0.091332	137.941	13.027	135.525
0.0916045	127.071	13.3469	134.867
0.091877	142.176	13.2361	134.208
0.0921494	118.949	13.3959	133.549
0.0924219	112.378	13.4278	132.891
0.0926944	147.998	13.0548	132.232
0.0929669	139.249	13.3725	131.573
0.0932393	143.836	13.2012	130.915
0.0935118	108.668	13.412	130.256
0.0937843	138.561	13.4376	129.598
0.0940567	131.743	13.2078	128.939
0.0943292	131.409	13.5948	128.28
0.0946017	126.752	13.2522	127.622
0.0948741	129.228	13.4999	126.963
0.0951466	118.483	13.3614	126.305
0.0954191	126.931	13.3975	125.646
0.0956916	111.539	13.5657	124.987
0.095964	124.834	13.2832	124.329
0.0962365	104.943	13.4	123.67
0.096509	123.701	13.3734	123.012
0.0967814	141.649	13.4222	122.353
0.0970539	142.958	13.5111	121.694
0.0973264	116.159	13.3097	121.036
0.0975988	137.516	13.6198	120.377
0.0978713	129.355	13.2645	119.719
0.0981438	114.49	13.5785	119.06
0.0984163	107.393	13.5315	118.401
0.0986887	96.0019	13.3803	117.743
0.0989612	105.43	13.6213	117.084
0.0992337	124.224	13.3507	116.425
0.0995061	140.621	13.614	115.767
0.0997786	108.739	13.3738	115.108
0.100051	113.642	13.4579	114.48
0.100324	86.7257	13.5104	113.979
0.100596	109.856	13.5333	113.48
0.100868	114.209	13.5798	112.981
0.101141	119.253	13.4124	112.481
0.101413	99.9385	13.5801	111.982
0.101686	123.272	13.6536	111.481
0.101958	124.965	13.6123	110.982
0.102231	119.858	13.695	110.482
0.102503	105.914	13.3785	109.983
0.102776	120.87	13.6486	109.482
0.103048	100.091	13.5936	108.983
0.103321	84.1948	13.4987	108.483
0.103593	108.807	13.7018	107.984
0.103866	98.8582	13.6081	107.483
0.104138	112.085	13.8773	106.984
0.104411	102.742	13.5808	106.484
0.104683	90.7478	13.589	105.985
0.104956	119.349	13.6104	105.484
0.105228	117.046	13.5566	104.986
0.1055	101.564	13.6518	104.487
0.105773	121.459	13.4877	103.986
0.106045	102.465	13.709	103.487
0.106318	119.695	13.6073	102.987
0.10659	110.141	13.5703	102.488
0.106863	119.717	13.7441	101.987
0.107135	116.613	13.4689	101.488
0.107408	96.7482	13.7699	100.988
0.10768	74.8529	13.5248	100.489
0.107953	107.317	13.5507	99.9881
0.108225	105.435	13.8277	99.4893
0.108498	101.023	13.6344	98.9887
0.10877	87.9333	13.89	98.4898
0.109043	111.755	13.4702	97.9892
0.109315	104.961	13.6771	97.4904
0.109588	89.5435	13.612	96.9897
0.10986	102.195	13.5968	96.4909
0.110132	88.5211	13.76	96.0236
0.110405	88.4373	13.6045	95.5882
0.110677	113.047	13.8379	95.1544
0.11095	67.4368	13.7521	94.719
0.111222	94.7138	13.6801	94.2852
0.111495	95.949	13.84	93.8498
0.111767	89.893	13.6356	93.4159
0.11204	69.2098	13.8275	92.9805
0.112312	101.946	13.706	92.5467
0.112585	95.705	13.6175	92.1113
0.112857	84.6068	13.7587	91.6775
0.11313	92.2108	13.7677	91.2421
0.113402	98.6036	13.7223	90.8083
0.113675	81.3345	13.6721	90.3729
0.113947	96.9639	13.7489	89.939
0.114219	86.6482	13.8243	89.5052
0.114492	87.24	13.7431	89.0698
0.114764	81.2781	13.628	88.636
0.115037	81.6507	13.874	88.2006
0.115309	92.5117	13.693	87.7668
0.115582	102.54	13.7656	87.3314
0.115854	85.9197	13.7323	86.8976
0.116127	84.665	13.7138	86.4622
0.116399	84.1659	13.7378	86.0283
0.116672	102.136	13.756	85.5929
0.116944	81.2325	13.7466	85.1591
0.117217	98.4909	13.7381	84.7237
0.117489	79.1271	13.8286	84.2899
0.117762	71.1327	13.9382	83.8545
0.118034	90.1709	13.7783	83.4207
0.118307	82.1471	13.6721	82.9853
0.118579	85.3363	13.7652	82.5515
0.118851	103.891	13.7535	82.1176
0.119124	123.516	13.8106	81.6822
0.119396	56.1464	13.7264	81.2484
0.119669	72.1853	13.7511	80.813
0.119941	62.1056	13.6964	80.3792
0.120214	63.6302	13.6958	79.9774
0.120486	68.9262	13.7506	79.5863
0.120759	71.0795	13.7872	79.1937
0.121031	78.0968	13.7928	78.8026
0.121304	60.7699	13.891	78.4101
0.121576	80.4843	13.6972	78.019
0.121849	66.1908	13.7272	77.6265
0.122121	89.6207	13.7637	77.2354
0.122394	86.8959	13.7576	76.8428
0.122666	99.6062	13.8916	76.4517
0.122939	73.536	13.7178	76.0592
0.123211	79.864	13.7165	75.6681
0.123483	65.9043	13.821	75.277
0.123756	59.9379	13.8314	74.8844
0.124028	69.7791	13.8743	74.4933
0.124301	78.4108	13.7762	74.1008
0.124573	92.5866	13.8039	73.7097
0.124846	80.3072	13.747	73.3171
0.125118	81.5376	13.7454	72.9261
0.125391	83.7651	13.9049	72.5335
0.125663	80.8868	13.9249	72.1424
0.125936	90.2485	14.0998	71.7499
0.126208	52.6261	13.9687	71.3588
0.126481	59.7786	13.8666	70.9662
0.126753	91.2063	13.7537	70.5751
0.127026	53.4117	13.7742	70.1826
0.127298	68.8179	13.801	69.7915
0.127571	85.9905	13.8122	69.3989
0.127843	47.9802	13.8559	69.0078
0.128115	53.9621	13.8799	68.6167
0.128388	71.6646	13.8991	68.2242
0.12866	79.326	13.8812	67.8331
0.128933	58.1907	13.8917	67.4406
0.129205	76.9528	13.8585	67.0494
0.129478	66.0538	15.2198	66.6569
0.12975	65.5049	15.5929	66.2658
0.130023	25.9762	16.2807	65.8795
0.130295	72.3435	17.0208	65.5623
0.130568	61.9106	17.2955	65.2439
0.13084	92.28	17.6926	64.9267
0.131113	55.078	17.8686	64.6083
0.131385	36.5806	18.0244	64.2911
0.131658	68.7432	18.4087	63.9727
0.13193	68.1676	18.4674	63.6554
0.132203	90.904	18.8665	63.337
0.132475	26.8888	17.072	63.0198
0.132747	54.3258	16.4521	62.7026
0.13302	72.5053	16.2741	62.3842
0.133292	68.3632	15.5256	62.067
0.133565	62.4004	15.4873	61.7486
0.133837	68.5449	15.3324	61.4314
0.13411	52.337	15.3886	61.113
0.134382	55.7952	15.2836	60.7957
0.134655	62.3584	15.2039	60.4774
0.134927	83.9152	15.1321	60.1601
0.1352	53.6147	15.0089	59.8417
0.135472	68.8323	14.6758	59.5245
0.135745	84.2395	14.8439	59.2061
0.136017	69.7807	14.5369	58.8889
0.13629	55.8541	14.6015	58.5705
0.136562	79.2839	14.6689	58.2533
0.136834	70.5216	14.5783	57.936
0.137107	71.8303	14.6798	57.6176
0.137379	52.3514	14.6884	57.3004
0.137652	57.6724	14.6472	56.982
0.137924	79.2983	14.4255	56.6648
0.138197	49.6215	14.3689	56.3464
0.138469	53.8198	14.4273	56.0292
0.138742	66.5559	14.3938	55.7108
0.139014	58.0239	14.452	55.3936
0.139287	64.5213	14.5475	55.0752
0.139559	77.4626	14.3659	54.758
0.139832	47.0489	14.4292	54.4396
0.140104	57.1048	14.3546	54.1569
0.140377	38.9393	14.4467	53.9293
0.140649	40.5012	14.4759	53.7026
0.140922	35.931	14.4008	53.475
0.141194	32.7068	14.3362	53.2482
0.141466	56.2704	14.3117	53.0215
0.141739	59.8077	14.3236	52.7939
0.142011	29.0919	14.3638	52.5671
0.142284	64.4907	14.3091	52.3396
0.142556	68.9563	14.2338	52.1128
0.142829	48.1011	14.3434	51.8852
0.143101	59.9384	14.3461	51.6585
0.143374	53.1412	14.3186	51.4309
0.143646	14.6548	14.1868	51.2041
0.143919	43.1107	14.4736	50.9765
0.144191	68.6226	14.315	50.7498
0.144464	65.8834	14.3044	50.5222
0.144736	44.8828	14.2901	50.2955
0.145009	52.3193	14.1526	50.0679
0.145281	40.4451	14.3505	49.8411
0.145554	48.2377	14.2812	49.6135
0.145826	29.1078	14.3066	49.3868
0.146098	45.8317	14.3183	49.16
0.146371	67.7904	14.1515	48.9324
0.146643	53.1536	14.1282	48.7057
0.146916	55.0263	14.2652	48.4781
0.147188	34.6884	14.1253	48.2513
0.147461	47.4254	14.2578	48.0237
0.147733	52.3638	14.2129	47.797
0.148006	65.5221	14.3067	47.5694
0.148278	35.9931	14.0433	47.3427
0.148551	34.5416	14.155	47.1151
0.148823	42.5964	14.1944	46.8883
0.149096	30.4731	14.0865	46.6607
0.149368	14.5589	14.0699	46.434
0.149641	57.1661	14.1319	46.2064
0.149913	79.8735	14.1957	45.9796
0.150186	62.3948	14.1761	45.7973
0.150458	51.3193	14.0939	45.6366
0.15073	56.6198	14.1627	45.476
0.151003	26.1141	14.1809	45.3147
0.151275	35.249	14.1268	45.1541
0.151548	63.6938	14.1594	44.9929
0.15182	72.5644	13.9412	44.8322
0.152093	55.7755	14.0869	44.671
0.152365	60.3083	14.0826	44.5104
0.152638	48.4885	14.1426	44.3491
0.15291	40.0791	13.9202	44.1885
0.153183	53.9423	13.7918	44.0273
0.153455	54.2198	13.8644	43.8666
0.153728	48.8792	13.7584	43.7054
0.154	43.5503	13.6752	43.5448
0.154273	41.9196	13.8021	43.3835
0.154545	55.7244	13.7342	43.2229
0.154817	32.6237	13.7555	43.0622
0.15509	61.8967	13.756	42.901
0.155362	34.5324	13.6783	42.7404
0.155635	32.3865	13.7449	42.5791
0.155907	32.6349	13.8065	42.4185
0.15618	50.6737	13.719	42.2573
0.156452	19.7442	13.7874	42.0966
0.156725	42.1426	13.7593	41.9354
0.156997	23.0321	13.8344	41.7748
0.15727	50.0754	13.7805	41.6135
0.157542	49.6969	13.6696	41.4529
0.157815	41.8316	13.7027	41.2917
0.158087	57.4434	13.7892	41.131
0.15836	18.8917	13.7295	40.9698
0.158632	34.978	13.6223	40.8091
0.158905	35.6528	13.7599	40.6479
0.159177	36.2342	13.7901	40.4873
0.159449	62.3572	13.8526	40.3266
0.159722	33.3284	13.7336	40.1654
0.159994	27.6718	13.7196	40.0048
0.160267	32.1495	13.7181	39.8611
0.160539	50.7447	13.8591	39.7183
0.160812	34.49	13.7025	39.575
0.161084	36.7418	13.7538	39.4323
0.161357	30.4446	13.8197	39.289
0.161629	78.7549	13.8008	39.1462
0.161902	48.891	13.7924	39.0029
0.162174	44.3417	13.6178	38.8601
0.162447	40.4249	13.8308	38.7168
0.162719	50.5512	13.831	38.5741
0.162992	50.1251	13.8243	38.4308
0.163264	29.3393	13.57	38.288
0.163537	46.9717	13.8452	38.1447
0.163809	31.9906	13.804	38.002
0.164081	9.34815	13.8094	37.8592
0.164354	31.4416	13.6248	37.7159
0.164626	20.3921	13.8105	37.5731
0.164899	43.3696	13.8122	37.4298
0.165171	14.2939	13.7414	37.2871
0.165444	42.7092	13.8302	37.1438
0.165716	34.9734	13.78	37.001
0.165989	62.7112	13.7977	36.8577
0.166261	38.4977	13.8659	36.715
0.166534	27.3662	13.8643	36.5717
0.166806	65.5995	13.5406	36.4289
0.167079	41.0145	13.8353	36.2856
0.167351	35.4891	13.8189	36.1428
0.167624	46.7562	13.8519	35.9995
0.167896	31.9587	13.6718	35.8568
0.168169	60.4348	13.8057	35.7135
0.168441	58.2412	13.782	35.5707
0.168713	40.5436	13.7094	35.4279
0.168986	36.4534	13.6851	35.2846
0.169258	30.7405	13.8366	35.1419
0.169531	46.548	13.8125	34.9986
0.169803	47.794	13.798	34.8558
0.170076	28.5547	13.7372	34.7128
0.170348	38.9325	13.7176	34.5709
0.170621	30.8878	13.8742	34.4284
0.170893	36.4203	13.7646	34.2865
0.171166	21.3849	13.6796	34.1441
0.171438	32.5834	13.7844	34.0022
0.171711	39.0158	13.7623	33.8597
0.171983	-0.330646	13.7254	33.7178
0.172256	35.2932	13.8709	33.5754
0.172528	26.3183	13.7254	33.4335
0.172801	35.7128	13.7666	33.2911
0.173073	17.9156	13.7889	33.1492
0.173345	34.0881	13.8235	33.0072
0.173618	20.5588	13.6836	32.8648
0.17389	20.6957	13.7232	32.7229
0.174163	31.5526	13.8714	32.5805
0.174435	21.7215	13.7866	32.4386
0.174708	55.5103	13.802	32.2961
0.17498	24.9568	13.8023	32.1542
0.175253	45.7169	13.7498	32.0118
0.175525	23.9134	13.7545	31.8699
0.175798	27.0463	13.7491	31.7275
0.17607	40.4161	13.7922	31.5855
0.176343	53.894	13.8719	31.4431
0.176615	29.7449	13.8456	31.3012
0.176888	25.0856	13.7797	31.1588
0.17716	43.7413	13.7381	31.0169
0.177432	42.8736	13.9043	30.8749
0.177705	26.027	13.7866	30.7325
0.177977	58.6591	13.8047	30.5906
0.17825	37.8884	13.7604	30.4482
0.178522	14.6903	13.8046	30.3063
0.178795	22.0891	13.6858	30.1638
0.179067	8.68899	13.8601	30.0219
0.17934	44.087	13.8299	29.8795
0.179612	35.3026	13.7614	29.7376
0.179885	23.7252	13.774	29.5952
0.180157	27.9798	13.7954	29.4687
0.18043	28.6983	13.7824	29.3531
0.180702	39.7087	13.7826	29.238
0.180975	16.9041	13.8149	29.1224
0.181247	38.0404	13.8015	29.0073
0.18152	19.9376	13.7621	28.8917
0.181792	39.6886	13.7752	28.7766
0.182064	31.4426	13.7301	28.6614
0.182337	42.423	13.668	28.5458
0.182609	19.9751	13.8457	28.4307
0.182882	44.4621	13.848	28.3151
0.183154	-0.559993	13.8076	28.2
0.183427	19.3538	13.7789	28.0844
0.183699	21.9898	13.7476	27.9693
0.183972	5.23283	13.8626	27.8537
0.184244	16.0877	13.7616	27.7385
0.184517	20.4247	13.7606	27.623
0.184789	15.3309	13.7548	27.5078
0.185062	33.0861	13.7564	27.3923
0.185334	10.7821	13.759	27.2771
0.185607	43.66	13.822	27.1615
0.185879	35.5779	13.7388	27.0464
0.186152	31.2321	13.9039	26.9308
0.186424	44.5309	13.7582	26.8157
0.186696	30.8314	13.8309	26.7005
0.186969	48.1041	13.755	26.585
0.187241	30.7401	13.7274	26.4698
0.187514	14.3784	13.7836	26.3543
0.187786	34.1596	13.8429	26.2391
0.188059	24.6481	13.791	26.1235
0.188331	52.0267	13.7307	26.0084
0.188604	23.1799	13.7272	25.8928
0.188876	6.9619	13.7526	25.7777
0.189149	22.2845	13.8314	25.6621
0.189421	4.76437	13.7095	25.547
0.189694	22.0708	13.9426	25.4314
0.189966	24.2668	13.9316	25.3162
0.190239	28.7243	13.835	25.2353
0.190511	17.472	13.8017	25.1596
0.190784	49.8423	13.8125	25.0836
0.191056	37.2051	13.814	25.0079
0.191328	33.555	13.838	24.9322
0.191601	25.276	13.829	24.8562
0.191873	12.2538	13.8856	24.7805
0.192146	11.2876	13.7729	24.7045
0.192418	4.15056	13.819	24.6288
0.192691	7.41294	13.7981	24.5528
0.192963	35.8257	13.7541	24.4771
0.193236	21.0304	13.8367	24.4011
0.193508	24.7729	13.7608	24.3254
0.193781	52.7863	13.8666	24.2494
0.194053	27.2356	13.92	24.1736
0.194326	14.4214	13.7926	24.0977
0.194598	16.2524	13.9404	24.022
0.194871	7.68732	13.8717	23.9459
0.195143	42.1279	13.9641	23.8702
0.195415	29.5103	13.8421	23.7945
0.195688	4.26271	13.9376	23.7185
0.19596	12.3975	13.8489	23.6428
0.196233	14.3136	13.8992	23.5668
0.196505	-19.8225	13.7897	23.4911
0.196778	26.1721	13.8792	23.4151
0.19705	8.09822	13.8208	23.3394
0.197323	26.6943	13.8417	23.2634
0.197595	47.2561	13.894	23.1877
0.197868	2.71042	13.7924	23.1117
0.19814	22.1632	13.9022	23.036
0.198413	17.181	13.8407	22.96
0.198685	17.2775	13.7462	22.8843
0.198958	37.01	13.8197	22.8083
0.19923	22.1306	13.7785	22.7326
0.199503	16.6531	13.8283	22.6566
0.199775	25.3024	13.8236	22.5809
0.200047	10.7207	13.7207	22.5102
0.20032	35.1521	13.7441	22.4638
0.200592	7.51137	13.8044	22.4176
0.200865	16.8706	13.8383	22.3712
0.201137	14.976	13.9038	22.3249
0.20141	9.84706	13.8913	22.2785
0.201682	8.72056	13.9533	22.2323
0.201955	30.6809	13.7727	22.1858
0.202227	27.21	13.8613	22.1396
0.2025	22.6068	13.8576	22.0932
0.202772	3.89481	13.7904	22.0469
0.203045	48.2387	13.8113	22.0005
0.203317	9.53249	13.8937	21.9543
0.20359	29.5736	13.8027	21.9078
0.203862	30.3567	13.7312	21.8616
0.204135	24.0716	13.758	21.8152
0.204407	26.7955	13.8262	21.7689
0.204679	40.4192	13.7625	21.7227
0.204952	-3.11004	13.8097	21.6763
0.205224	48.832	13.8368	21.63
0.205497	16.1223	13.8025	21.5836
0.205769	22.032	13.8642	21.5374
0.206042	27.1844	13.9066	21.491
0.206314	5.18898	13.9	21.4447
0.206587	39.0424	13.8898	21.3983
0.206859	1.65915	13.798	21.352
0.207132	28.3999	13.7475	21.3056
0.207404	32.3158	13.8283	21.2594
0.207677	17.3053	13.7977	21.213
0.207949	21.6009	13.7016	21.1667
0.208222	19.1601	13.8758	21.1203
0.208494	16.2819	13.8084	21.074
0.208767	45.9435	13.7585	21.0276
0.209039	41.3	13.7885	20.9814
0.209311	22.0568	13.8294	20.9351
0.209584	33.2199	13.9371	20.8887
0.209856	35.4293	13.886	20.8425
0.210129	4.90847	13.9156	20.8041
0.210401	0.13069	13.7904	20.7747
0.210674	-0.695745	13.7592	20.7452
0.210946	24.7042	13.7671	20.7159
0.211219	36.2954	13.7998	20.6864
0.211491	28.6272	13.8052	20.6571
0.211764	2.34661	13.8622	20.6276
0.212036	15.4876	13.6943	20.5983
0.212309	23.3324	13.8152	20.5688
0.212581	13.7577	13.8291	20.5394
0.212854	17.0604	13.7858	20.51
0.213126	-10.2715	13.8844	20.4806
0.213399	23.3442	13.936	20.4511
0.213671	31.1219	13.8269	20.4218
0.213943	3.32682	13.7924	20.3924
0.214216	31.227	13.859	20.363
0.214488	11.6365	13.7792	20.3336
0.214761	22.4535	13.8085	20.3041
0.215033	28.4654	13.8399	20.2748
0.215306	13.442	13.7043	20.2453
0.215578	6.03332	13.7633	20.216
0.215851	30.9454	13.8919	20.1865
0.216123	11.0357	13.889	20.1571
0.216396	28.4971	13.9071	20.1277
0.216668	15.6602	13.8789	20.0983
0.216941	33.0995	13.9099	20.0689
0.217213	23.0121	13.8407	20.0395
0.217486	41.0671	13.7703	20.01
0.217758	24.8056	13.798	19.9807
0.21803	22.4736	13.8434	19.9513
0.218303	19.7991	13.7597	19.9218
0.218575	14.0092	13.8904	19.8925
0.218848	25.4136	13.8139	19.863
0.21912	20.901	13.8654	19.8337
0.219393	27.4514	13.95	19.8042
0.219665	-1.30564	13.8798	19.7748
0.219938	8.23496	13.9658	19.7454
0.22021	4.71432	13.9521	19.7216
0.220483	36.8054	13.8541	19.6994
0.220755	30.5079	13.8606	19.6774
0.221028	17.5901	13.8269	19.6552
0.2213	12.5737	13.8433	19.6331
0.221573	-2.29096	13.7668	19.6109
0.221845	5.98044	13.8157	19.5888
0.222118	-5.81859	13.7478	19.5666
0.22239	32.1794	13.7778	19.5445
0.222662	8.63649	13.8246	19.5224
0.222935	18.3443	13.7991	19.5002
0.223207	24.3509	13.8464	19.4781
0.22348	24.5986	13.7533	19.456
0.223752	27.5294	13.8004	19.4339
0.224025	17.586	13.7696	19.4117
0.224297	31.8524	13.7045	19.3896
0.22457	25.5754	13.8351	19.3674
0.224842	14.0342	13.8672	19.3453
0.225115	28.6146	13.83	19.3231
0.225387	24.0058	13.8115	19.301
0.22566	2.34549	13.8179	19.2788
0.225932	20.8781	13.8787	19.2568
0.226205	31.1056	13.7929	19.2346
0.226477	35.9863	13.7792	19.2125
0.22675	12.4529	13.8119	19.1903
0.227022	20.0912	13.7974	19.1682
0.227294	31.4625	13.795	19.1461
0.227567	5.04834	13.7642	19.1239
0.227839	15.1037	13.8351	19.1018
0.228112	4.26442	13.877	19.0796
0.228384	9.19673	13.7667	19.0575
0.228657	40.6156	13.8207	19.0354
0.228929	14.2979	13.7189	19.0133
0.229202	46.1143	13.7904	18.9911
0.229474	22.4563	13.8288	18.969
0.229747	24.1403	13.8029	18.9468
0.230019	14.9163	13.7931	18.9249
0.230292	-0.817279	13.8169	18.9048
0.230564	10.8066	13.7773	18.8849
0.230837	25.9784	13.7619	18.8648
0.231109	9.74221	13.772	18.8449
0.231382	4.47696	13.7889	18.8248
0.231654	21.6103	13.7712	18.8049
0.231926	14.8186	13.9252	18.7849
0.232199	11.2136	13.9128	18.7649
0.232471	14.5674	14.0182	18.7449
0.232744	14.9516	13.9524	18.7249
0.233016	16.714	13.7884	18.7049
0.233289	29.0651	13.844	18.6849
0.233561	10.4162	13.8678	18.6649
0.233834	51.3382	13.8049	18.6449
0.234106	21.9237	13.7858	18.6249
0.234379	16.1905	13.7357	18.6049
0.234651	13.6065	13.8372	18.5849
0.234924	27.3944	13.8479	18.5649
0.235196	10.6553	13.7768	18.5449
0.235469	-4.76682	13.7935	18.5249
0.235741	16.7676	13.7786	18.505
0.236013	38.3535	13.7995	18.485
0.236286	14.4917	13.7701	18.465
0.236558	28.291	13.8438	18.445
0.236831	32.109	13.8317	18.4249
0.237103	49.2848	13.8315	18.405
0.237376	33.3338	13.7306	18.385
0.237648	-16.6746	13.7319	18.365
0.237921	6.86097	13.7025	18.345
0.238193	21.4719	13.8145	18.325
0.238466	-2.06238	13.8836	18.305
0.238738	5.75541	13.8135	18.285
0.239011	29.5957	13.7578	18.265
0.239283	11.2535	13.7757	18.245
0.239556	0.41696	13.8394	18.225
0.239828	18.8593	13.8252	18.205
0.240101	31.4348	13.776	18.1857
0.240373	30.3846	13.9108	18.1676
0.240645	39.8673	13.764	18.1495
0.240918	8.53781	13.8379	18.1313
0.24119	12.5607	13.852	18.1132
0.241463	26.9407	13.8816	18.0951
0.241735	13.3582	13.8686	18.077
0.242008	27.7333	13.7789	18.0588
0.24228	14.2149	13.7437	18.0407
0.242553	12.7331	13.7813	18.0225
0.242825	37.7607	13.7373	18.0044
0.243098	9.94759	13.8471	17.9863
0.24337	21.0087	13.8672	17.9682
0.243643	10.1828	13.8422	17.95
0.243915	24.5858	13.7089	17.9319
0.244188	31.9068	13.8032	17.9137
0.24446	20.9908	13.8398	17.8956
0.244733	9.96814	13.8056	17.8775
0.245005	32.8286	13.8554	17.8594
0.245277	19.1076	13.8211	17.8413
0.24555	3.81207	13.7464	17.8231
0.245822	10.8675	13.7759	17.805
0.246095	5.90327	13.7654	17.7869
0.246367	1.78931	13.787	17.7688
0.24664	11.2753	13.8474	17.7506
0.246912	26.0204	13.7568	17.7325
0.247185	3.92291	13.8418	17.7143
0.247457	47.9447	13.7882	17.6962
0.24773	21.4046	13.8966	17.6781
0.248002	-5.45434	13.9192	17.66
0.248275	-2.56356	13.8654	17.6418
0.248547	6.60044	13.856	17.6237
0.24882	12.4525	13.8042	17.6056
0.249092	-16.9807	13.8046	17.5875
0.249365	23.1258	13.8296	17.5693
0.249637	15.4618	13.7843	17.5512
0.249909	30.0591	13.8023	17.5331
0.250182	17.5061	13.8287	17.5171
0.250454	16.9507	13.8604	17.5023
0.250727	23.3625	13.7381	17.4874
0.250999	12.1106	13.7602	17.4726
0.251272	41.2924	13.8889	17.4578
0.251544	3.49262	13.7642	17.4429
0.251817	18.3245	13.8503	17.4281
0.252089	45.5051	13.8987	17.4133
0.252362	16.9006	13.8635	17.3984
0.252634	18.8864	13.7619	17.3836
0.252907	5.39381	13.7762	17.3687
0.253179	-3.04462	13.8706	17.3539
0.253452	-1.91892	13.8603	17.339
0.253724	29.5146	13.7534	17.3242
0.253996	18.7951	13.8934	17.3094
0.254269	19.9132	13.7552	17.2945
0.254541	35.4801	13.8628	17.2797
0.254814	37.9614	13.8804	17.2648
0.255086	36.2746	13.7902	17.25
0.255359	7.70751	13.8401	17.2352
0.255631	10.9046	13.8572	17.2203
0.255904	9.15209	13.8671	17.2055
0.256176	30.7266	13.8613	17.1907
0.256449	17.7148	13.7501	17.1758
0.256721	14.8269	13.874	17.161
0.256994	18.4265	13.8826	17.1461
0.257266	0.83578	13.8147	17.1313
0.257539	12.4044	13.709	17.1164
0.257811	31.5398	13.8613	17.1016
0.258084	19.5773	13.905	17.0867
0.258356	19.8709	13.8598	17.0719
0.258628	33.3835	13.8987	17.0571
0.258901	25.9048	13.8444	17.0422
0.259173	-2.46432	13.8235	17.0274
0.259446	19.0775	13.8286	17.0126
0.259718	-0.781278	13.8431	16.9977
0.259991	9.22091	13.8489	16.9829
0.260263	-0.224057	13.8592	16.9689
0.260536	21.2927	13.8437	16.9549
0.260808	22.6985	13.8948	16.941
0.261081	16.1471	13.8817	16.927
0.261353	8.85476	13.8277	16.9131
0.261626	7.71515	13.8473	16.8991
0.261898	30.4276	13.8604	16.8852
0.262171	26.9776	13.8654	16.8712
0.262443	-1.78662	13.7898	16.8573
0.262716	7.84166	13.8269	16.8433
0.262988	14.4881	13.9444	16.8294
0.26326	63.2566	13.8693	16.8154
0.263533	2.83957	13.8695	16.8014
0.263805	-13.0546	13.8722	16.7875
0.264078	11.6662	15.8126	16.7735
0.26435	8.65842	17.0871	16.7596
0.264623	34.1299	17.9914	16.7456
0.264895	14.4131	18.3513	16.7317
0.265168	0.619395	18.7244	16.7177
0.26544	62.5203	19.6029	16.7038
0.265713	-37.5582	20.707	16.6898
0.265985	-31.8477	20.9529	16.6759
0.266258	38.2063	21.3409	16.6619
0.26653	15.5398	22.1306	16.648
0.266803	8.18296	22.7096	16.634
0.267075	21.2424	18.0983	16.62
0.267348	-5.66138	17.0216	16.6061
0.26762	20.1083	16.419	16.5921
0.267892	-5.33649	16.2567	16.5782
0.268165	-11.5228	15.992	16.5642
0.268437	15.9702	15.6257	16.5503
0.26871	-2.04457	15.4308	16.5363
0.268982	-5.06255	15.3889	16.5224
0.269255	37.3653	15.3041	16.5084
0.269527	13.2943	15.2822	16.4945
0.2698	-1.2883	15.233	16.4805
0.270072	39.7682	15.1906	16.4657
0.270345	49.2583	15.1852	16.4485
0.270617	37.0682	15.0828	16.4313
0.27089	19.7191	15.0753	16.4141
0.271162	24.6733	14.977	16.3969
0.271435	39.347	15.0433	16.3797
0.271707	2.17885	15.052	16.3625
0.27198	47.7693	15.0028	16.3453
0.272252	4.70718	15.0412	16.3282
0.272524	25.0528	14.9451	16.311
0.272797	-1.31309	14.9467	16.2938
0.273069	22.082	14.9212	16.2766
0.273342	47.0618	14.9167	16.2594
0.273614	-2.39121	14.8875	16.2422
0.273887	1.88299	14.8889	16.225
0.274159	9.31017	14.9642	16.2078
0.274432	-1.08122	14.9079	16.1906
0.274704	16.1264	14.84	16.1734
0.274977	7.09874	14.7415	16.1562
0.275249	25.0695	14.7857	16.1391
0.275522	-0.984329	14.7048	16.1218
0.275794	29.7592	14.6095	16.1047
0.276067	36.9621	14.4998	16.0874
0.276339	28.2921	14.5495	16.0703
0.276611	24.2574	14.4804	16.0531
0.276884	1.96311	14.3893	16.0359
0.277156	20.1342	14.1413	16.0187
0.277429	20.4332	14.1698	16.0015
0.277701	5.82193	14.0775	15.9843
0.277974	17.8377	14.0528	15.9671
0.278246	15.3668	14.0822	15.9499
0.278519	21.4773	13.9436	15.9327
0.278791	16.322	14.0206	15.9156
0.279064	0.891963	13.9834	15.8983
0.279336	8.26701	14.0021	15.8812
0.279609	38.6758	14.0244	15.864
0.279881	17.369	13.918	15.8468
0.280154	12.1188	14.0313	15.8293
0.280426	-10.7556	14.0022	15.8116
0.280699	30.3789	13.9362	15.7939
0.280971	26.7373	14.0027	15.7762
0.281243	48.5823	13.9772	15.7585
0.281516	-9.98924	13.9644	15.7408
0.281788	16.6451	13.9281	15.7231
0.282061	3.69317	13.9891	15.7053
0.282333	14.844	14.0078	15.6877
0.282606	41.8763	13.9633	15.6699
0.282878	35.7894	13.9915	15.6522
0.283151	18.3938	13.9694	15.6345
0.283423	4.13736	14.0002	15.6168
0.283696	18.5305	13.9685	15.5991
0.283968	19.5444	13.9262	15.5814
0.284241	31.0157	14.0399	15.5637
0.284513	-8.85993	14.0278	15.546
0.284786	28.1526	14.0475	15.5282
0.285058	28.0878	14.0348	15.5106
0.285331	14.8978	14.0503	15.4928
0.285603	32.1552	14.0194	15.4751
0.285875	12.6402	13.998	15.4574
0.286148	31.3408	13.9038	15.4397
0.28642	-12.3989	13.9612	15.422
0.286693	13.6447	14.0098	15.4043
0.286965	37.136	13.9683	15.3866
0.287238	5.91701	14.0996	15.3689
0.28751	19.069	14.065	15.3512
0.287783	7.19177	14.0423	15.3334
0.288055	29.8949	14.0192	15.3158
0.288328	22.5416	13.9302	15.298
0.2886	27.639	13.9121	15.2804
0.288873	26.5538	13.9583	15.2626
0.289145	11.7777	13.9542	15.2449
0.289418	14.9761	13.8906	15.2272
0.28969	47.5231	13.9748	15.2095
0.289963	3.1127	13.9112	15.1918
0.290235	29.3589	13.9162	15.1768
0.290507	3.05803	13.9335	15.1623
0.29078	15.2686	13.9387	15.1478
0.291052	14.1594	13.8742	15.1333
0.291325	1.30552	13.9614	15.1188
0.291597	0.000696925	13.9423	15.1043
0.29187	19.753	14.0073	15.0897
0.292142	33.3054	13.9177	15.0752
0.292415	-4.83127	13.9737	15.0607
0.292687	23.7076	13.9113	15.0462
0.29296	37.9813	13.9618	15.0316
0.293232	3.65849	13.9687	15.0172
0.293505	14.8995	13.9291	15.0026
0.293777	21.5384	13.9456	14.9881
0.29405	21.8397	13.936	14.9736
0.294322	13.9896	14.0324	14.9591
0.294594	-1.2819	13.9773	14.9446
0.294867	19.9736	13.8983	14.93
0.295139	16.9771	13.9551	14.9155
0.295412	7.84941	14.0083	14.901
0.295684	40.3771	14.0135	14.8865
0.295957	21.5485	14.0275	14.872
0.296229	-2.9642	14.0757	14.8575
0.296502	-14.1909	14.0802	14.8429
0.296774	16.391	14.0842	14.8284
0.297047	8.67461	14.0854	14.8139
0.297319	-7.09519	14.0479	14.7994
0.297592	36.2286	14.0572	14.7848
0.297864	8.55836	14.0706	14.7704
0.298137	32.0192	14.0712	14.7558
0.298409	4.65256	13.9963	14.7413
0.298682	4.81165	14.0468	14.7268
0.298954	14.0283	14.051	14.7123
0.299226	35.197	14.0638	14.6978
0.299499	32.2133	13.9363	14.6832
0.299771	9.14592	13.9187	14.6687
0.300044	20.2813	13.963	14.655
0.300316	14.1866	13.9359	14.6455
0.300589	16.5279	14.0317	14.6359
0.300861	16.2186	14.0467	14.6264
0.301134	7.39283	14.0862	14.6168
0.301406	19.884	14.0269	14.6072
0.301679	8.65255	13.8907	14.5977
0.301951	-8.82518	14.001	14.5881
0.302224	8.02089	13.997	14.5786
0.302496	31.3506	14.0497	14.569
0.302769	6.08834	13.9757	14.5595
0.303041	10.4385	14.0224	14.5499
0.303314	-1.7888	13.9572	14.5403
0.303586	10.1379	13.9519	14.5308
0.303858	8.5296	13.9601	14.5213
0.304131	4.36293	13.9865	14.5117
0.304403	10.7936	13.9825	14.5022
0.304676	38.1156	14.0565	14.4926
0.304948	14.595	14.0279	14.483
0.305221	15.4778	14.0269	14.4735
0.305493	33.4042	14.0399	14.4639
0.305766	6.0421	14.0077	14.4544
0.306038	23.2896	13.9205	14.4448
0.306311	29.555	14.0253	14.4352
0.306583	18.3831	13.9431	14.4257
0.306856	-11.2041	13.9605	14.4161
0.307128	1.96853	14.0139	14.4066
0.307401	21.5247	13.9348	14.397
0.307673	6.27788	14.0488	14.3875
0.307946	32.0281	14.0552	14.3779
0.308218	11.7745	13.9671	14.3684
0.30849	4.68464	13.9884	14.3589
0.308763	2.90312	13.9175	14.3493
0.309035	31.6223	14.0929	14.3397
0.309308	4.59492	14.0316	14.3302
0.30958	-15.9058	14.101	14.3206
0.309853	21.8958	14.0947	14.3111
0.310125	-1.36577	14.0398	14.3034
0.310398	32.2881	13.9556	14.2981
0.31067	8.29193	13.9636	14.2928
0.310943	4.88212	13.9701	14.2874
0.311215	28.8969	14.0052	14.2821
0.311488	8.88178	13.9877	14.2767
0.31176	33.5847	14.0208	14.2714
0.312033	8.69937	13.9647	14.266
0.312305	5.67348	13.9822	14.2607
0.312578	30.4394	13.962	14.2553
0.31285	11.2004	13.9933	14.25
0.313122	3.58885	13.9859	14.2447
0.313395	-2.85753	13.908	14.2393
0.313667	32.943	13.9971	14.234
0.31394	20.9786	14.0224	14.2286
0.314212	19.7832	13.9984	14.2233
0.314485	7.62128	13.9579	14.218
0.314757	10.2225	13.981	14.2126
0.31503	31.2461	13.9034	14.2073
0.315302	16.1952	14.0086	14.2019
0.315575	25.8269	14.033	14.1966
0.315847	22.1669	13.9795	14.1913
0.31612	12.744	14.1075	14.1859
0.316392	-2.42667	14.0452	14.1806
0.316665	-9.18821	13.9959	14.1752
0.316937	20.6161	13.9508	14.1699
0.317209	-2.28882	13.9327	14.1645
0.317482	34.9846	14.0113	14.1592
0.317754	0.0987562	13.9936	14.1539
0.318027	15.9494	14	14.1485
0.318299	25.1534	14.0224	14.1432
0.318572	21.6792	14.0027	14.1378
0.318844	32.0279	13.987	14.1325
0.319117	21.3385	13.9742	14.1271
0.319389	5.73557	13.9359	14.1218
0.319662	0.767705	13.974	14.1164
0.319934	44.4192	13.9728	14.1111
0.320207	-19.8131	13.9328	14.1076
0.320479	3.88183	14.0026	14.1047
0.320752	20.3789	13.9946	14.1018
0.321024	25.267	13.9597	14.0989
0.321297	21.5763	13.9297	14.096
0.321569	-10.7565	13.9669	14.0931
0.321841	21.1208	14.0069	14.0902
0.322114	12.5317	13.9701	14.0874
0.322386	32.3319	13.9926	14.0845
0.322659	17.5025	13.9477	14.0816
0.322931	17.8183	13.9507	14.0787
0.323204	0.839371	13.9143	14.0758
0.323476	9.85563	14.0015	14.0729
0.323749	14.0146	13.9502	14.07
0.324021	10.3523	13.9597	14.0671
0.324294	23.6409	13.9794	14.0642
0.324566	-14.0958	13.9795	14.0613
0.324839	26.008	14.0194	14.0584
0.325111	6.69669	14.0205	14.0555
0.325384	42.9393	14.0119	14.0526
0.325656	28.5519	13.9988	14.0497
0.325929	19.5457	13.9182	14.0468
0.326201	3.12997	13.9807	14.0439
0.326473	-18.2628	13.9549	14.041
0.326746	10.5998	13.9808	14.0381
0.327018	12.6303	13.9265	14.0352
0.327291	2.43749	14.0178	14.0323
0.327563	-7.13445	13.9782	14.0295
0.327836	3.54253	13.9612	14.0266
0.328108	-21.6594	13.8845	14.0237
0.328381	1.65612	13.9001	14.0208
0.328653	20.7654	13.9867	14.0179
0.328926	5.61322	13.9251	14.015
0.329198	-1.30265	13.9642	14.0121
0.329471	13.01	13.967	14.0092

## Sheet: Fig 1F
Ig1Ig2(220-452) 0.04 mM						Ig1Ig2(220-452) 0.23 mM						Ig1Ig2(220-452) 0.42 mM						Ig1Ig2(220-452) 0.79 mM						Ig1Ig2(220-452) 1.81 mM						Ig1Ig2(220-452) 1.96 mM
data			P(r)			data			P(r)			data			P(r)			data			P(r)			data			P(r)			data			P(r)
s (1/Å)	I (a.u.)	error	r (Å)	P(r)	error	s (1/Å)	I (a.u.)	error	r (Å)	P(r)	error	s (1/Å)	I (a.u.)	error	r (Å)	P(r)	error	s (1/Å)	I (a.u.)	error	r (Å)	P(r)	error	s (1/Å)	I (a.u.)	error	r (Å)	P(r)	error	s (1/Å)	I (a.u.)	error	r (Å)	P(r)	error
0.013835	13.153	4.412	0	0	0	0.015747	20.152	0.51268	0	0	0	0.00591093	20.3364	9.31815	0	0	0	0.00591093	27.6571	4.90825	0	0	0	0.00591093	28.6438	2.50567	0	0	0	0.00591093	33.0346	2.28647	0	0	0
0.014108	12.612	4.0093	0.4586	0.006133	0.000404	0.01602	19.442	0.48295	0.5611	0.0066	0.0002082	0.00618416	24.2727	7.70979	0.7098	0.01044	8.31e-05	0.00618416	25.8905	4.05676	0.7523	0.01163	6.36e-05	0.00618416	29.1875	2.0727	0.7507	0.01129	5.464e-05	0.00618416	34.4712	1.89467	0.7606	0.01227	0.0002909
0.014381	12.784	3.787	0.9173	0.0126	0.0007558	0.016294	19.582	0.45607	1.122	0.01402	0.0003777	0.00645739	22.5818	6.5001	1.42	0.02164	0.0001496	0.00645739	28.0667	3.43398	1.505	0.02396	0.0001136	0.00645739	28.0938	1.74512	1.501	0.02305	9.796e-05	0.00645739	34.5	1.60165	1.521	0.02524	0.0005158
0.014654	19.082	3.4988	1.376	0.0194	0.001056	0.016567	19.682	0.43928	1.683	0.02225	0.0005094	0.00673062	20.6818	5.66001	2.129	0.03357	0.0001999	0.00673062	25.8238	2.99398	2.257	0.03696	0.0001505	0.00673062	28.3333	1.52431	2.252	0.03528	0.0001302	0.00673062	34.8596	1.40306	2.282	0.03887	0.0006763
0.014927	18.457	3.3025	1.835	0.02652	0.001307	0.01684	19.619	0.41794	2.244	0.03126	0.0006046	0.00700385	20.8545	4.94041	2.839	0.0462	0.0002348	0.00700385	27.1667	2.62248	3.009	0.05061	0.0001748	0.00700385	28.8542	1.33687	3.003	0.04793	0.0001519	0.00700385	34.7077	1.23351	3.042	0.05314	0.0007752
0.015201	17.211	3.0849	2.293	0.03395	0.001509	0.017113	19.745	0.39975	2.806	0.04102	0.000665	0.00727708	20.3727	4.23919	3.549	0.05948	0.0002553	0.00727708	27.0452	2.25861	3.761	0.06484	0.0001874	0.00727708	28.8875	1.15224	3.754	0.06098	0.0001636	0.00727708	33.8827	1.06568	3.803	0.06799	0.0008165
0.015474	21.597	2.8933	2.752	0.04168	0.001665	0.017387	19.605	0.38268	3.367	0.05149	0.0006931	0.00755031	22.3627	3.68871	4.259	0.07333	0.0002626	0.00755031	26.3971	1.96777	4.514	0.07959	0.0001894	0.00755031	28.2294	1.0088	4.504	0.07437	0.000166	0.00755031	33.5112	0.935299	4.563	0.08337	0.0008051
0.015747	16.748	2.7466	3.211	0.04969	0.001777	0.01766	19.824	0.36496	3.928	0.06262	0.0006917	0.00782354	21.7218	3.24391	4.968	0.08768	0.0002585	0.00782354	26.4633	1.73547	5.266	0.09477	0.0001821	0.00782354	28.4729	0.891517	5.255	0.08806	0.0001602	0.00782354	33.1198	0.826841	5.324	0.09918	0.0007467
0.01602	15.34	2.576	3.669	0.05797	0.001848	0.017933	19.19	0.35271	4.489	0.07434	0.000664	0.00809677	21.9873	2.8563	5.678	0.1024	0.0002447	0.00809677	26.6671	1.53465	6.018	0.1103	0.0001672	0.00809677	28.1885	0.790613	6.006	0.102	0.0001473	0.00809677	33.024	0.737472	6.085	0.1154	0.0006477
0.016294	19.344	2.4172	4.128	0.06649	0.001882	0.018206	18.975	0.33889	5.05	0.0866	0.0006143	0.00837001	22.9336	2.53881	6.388	0.1175	0.000224	0.00837001	26.2043	1.36496	6.771	0.1261	0.0001469	0.00837001	28.3438	0.707828	6.756	0.1161	0.0001285	0.00837001	33.2452	0.662953	6.845	0.1318	0.0005152
0.016567	19.259	2.3188	4.586	0.07524	0.001882	0.018479	19.481	0.32797	5.611	0.09931	0.0005477	0.00864324	20.8236	2.2213	7.098	0.1328	0.0001995	0.00864324	26.2319	1.20428	7.523	0.1419	0.0001243	0.00864324	27.7385	0.626803	7.507	0.1303	0.0001056	0.00864324	32.2662	0.589245	7.606	0.1484	0.0003574
0.01684	17.88	2.1813	5.045	0.08418	0.001854	0.018753	19.382	0.31322	6.172	0.1124	0.0004711	0.00891647	21.4291	2.00865	7.808	0.1481	0.0001759	0.00891647	26.1324	1.09172	8.275	0.1579	0.0001042	0.00891647	28.0506	0.572497	8.258	0.1444	8.14e-05	0.00891647	32.4925	0.540201	8.366	0.1651	0.0001851
0.017113	16.915	2.0723	5.504	0.0933	0.001801	0.019026	19.14	0.30475	6.733	0.1258	0.000395	0.0091897	21.5973	1.81862	8.517	0.1634	0.0001594	0.0091897	25.9338	0.991501	9.028	0.1737	9.373e-05	0.0091897	27.9071	0.522292	9.008	0.1586	6.129e-05	0.0091897	32.7369	0.496258	9.127	0.1817	7.131e-05
0.017387	18.326	1.9714	5.962	0.1026	0.001732	0.019299	18.962	0.29356	7.294	0.1394	0.0003365	0.00946293	21.8564	1.61772	9.227	0.1786	0.0001567	0.00946293	25.5205	0.887313	9.78	0.1893	9.939e-05	0.00946293	27.6883	0.470943	9.759	0.1725	5.593e-05	0.00946293	32.6406	0.449979	9.887	0.1982	0.0002235
0.01766	17.683	1.8549	6.421	0.1119	0.001652	0.019573	19.055	0.28758	7.856	0.1531	0.0003187	0.00973616	22.22	1.4665	9.937	0.1935	0.0001704	0.00973616	25.1676	0.807261	10.53	0.2045	0.0001196	0.00973616	27.6892	0.432457	10.51	0.1862	7.085e-05	0.00973616	32.4613	0.415273	10.65	0.2143	0.0004093
0.017933	15.865	1.7826	6.88	0.1214	0.00157	0.019846	18.797	0.27446	8.417	0.1669	0.0003545	0.0100094	21.6155	1.31397	10.65	0.208	0.0001971	0.0100094	25.1095	0.727547	11.28	0.2193	0.0001475	0.0100094	27.9333	0.394211	11.26	0.1997	9.689e-05	0.0100094	32.2777	0.379384	11.41	0.2301	0.0005882
0.018206	15.69	1.7009	7.338	0.1309	0.001497	0.020119	18.774	0.27092	8.978	0.1806	0.0004316	0.0102826	22.3264	1.20548	11.36	0.222	0.0002312	0.0102826	25.1443	0.671099	12.04	0.2335	0.0001777	0.0102826	27.4	0.367373	12.01	0.2127	0.000126	0.0102826	31.9187	0.355869	12.17	0.2454	0.0007519
0.018479	18.738	1.6342	7.797	0.1404	0.001442	0.020392	18.995	0.26129	9.539	0.1942	0.0005295	0.0105559	21.9391	1.09116	12.07	0.2354	0.0002675	0.0105559	25.1438	0.611808	12.79	0.2471	0.000207	0.0105559	27.3621	0.337558	12.76	0.2252	0.0001546	0.0105559	32.2042	0.330093	12.93	0.2602	0.0008944
0.018753	18.446	1.5412	8.256	0.1499	0.001415	0.020665	18.747	0.25459	10.1	0.2075	0.0006339	0.0108291	21.7564	0.989683	12.78	0.2481	0.0003029	0.0108291	25.2152	0.558673	13.54	0.2598	0.0002332	0.0108291	27.3485	0.312316	13.51	0.2372	0.0001808	0.0108291	31.674	0.305692	13.69	0.2742	0.001011
0.019026	17.614	1.4924	8.714	0.1593	0.001424	0.020939	18.743	0.24577	10.66	0.2206	0.000736	0.0111023	21.4945	0.914835	13.49	0.26	0.000335	0.0111023	25.4552	0.520668	14.29	0.2717	0.0002552	0.0111023	27.1377	0.294414	14.26	0.2485	0.0002035	0.0111023	31.6921	0.290582	14.45	0.2875	0.001098
0.019299	15.771	1.4227	9.173	0.1687	0.001471	0.021212	18.824	0.24084	11.22	0.2332	0.0008303	0.0113755	21.3245	0.831639	14.2	0.271	0.0003623	0.0113755	25.4452	0.477518	15.05	0.2827	0.0002721	0.0113755	27.2344	0.273825	15.01	0.2592	0.0002217	0.0113755	31.3217	0.27047	15.21	0.2999	0.001152
0.019573	16.004	1.3841	9.632	0.1779	0.001554	0.021485	18.636	0.23779	11.78	0.2453	0.0009129	0.0116488	21.8845	0.768083	14.91	0.2811	0.0003838	0.0116488	25.0276	0.443079	15.8	0.2927	0.0002834	0.0116488	26.9027	0.25679	15.76	0.2692	0.000235	0.0116488	31.2404	0.256026	15.97	0.3115	0.001173
0.019846	17.053	1.3101	10.09	0.187	0.001667	0.021758	18.554	0.23136	12.34	0.2569	0.0009813	0.011922	21.38	0.706237	15.62	0.2901	0.0003989	0.011922	25.1081	0.412211	16.55	0.3016	0.000289	0.011922	26.73	0.242263	16.52	0.2784	0.000243	0.011922	31.2802	0.243551	16.73	0.3221	0.001159
0.020119	15.771	1.2856	10.55	0.1959	0.001801	0.022032	18.392	0.22319	12.91	0.2679	0.001033	0.0121952	21.4436	0.65357	16.32	0.2981	0.0004075	0.0121952	24.39	0.382333	17.3	0.3095	0.0002891	0.0121952	26.7421	0.229024	17.27	0.2869	0.0002455	0.0121952	31.1523	0.231347	17.49	0.3317	0.001111
0.020392	16.128	1.2231	11.01	0.2046	0.001948	0.022305	18.266	0.21933	13.47	0.2782	0.001068	0.0124685	21.8436	0.614098	17.03	0.305	0.0004097	0.0124685	25.0081	0.363127	18.06	0.3163	0.0002842	0.0124685	26.5567	0.219302	18.02	0.2945	0.0002427	0.0124685	30.9854	0.222557	18.25	0.3404	0.001031
0.020665	16.824	1.1912	11.47	0.213	0.002102	0.022578	18.276	0.21432	14.03	0.2878	0.001085	0.0127417	21.2973	0.560366	17.74	0.3108	0.000406	0.0127417	24.3286	0.334263	18.81	0.3219	0.0002749	0.0127417	26.3681	0.206216	18.77	0.3012	0.0002347	0.0127417	30.9204	0.210925	19.01	0.348	0.0009221
0.020939	15.722	1.1317	11.92	0.2212	0.002256	0.022851	18.462	0.21097	14.59	0.2966	0.001083	0.0130149	21.4953	0.533298	18.45	0.3155	0.0003971	0.0130149	24.6181	0.320466	19.56	0.3265	0.0002626	0.0130149	26.4775	0.199993	19.52	0.3071	0.0002221	0.0130149	30.9089	0.205154	19.77	0.3546	0.0007876
0.021212	16.065	1.1024	12.38	0.229	0.002404	0.023125	18.308	0.20792	15.15	0.3045	0.001064	0.0132882	21.5625	0.493671	19.16	0.3192	0.0003842	0.0132882	24.485	0.299678	20.31	0.3299	0.0002488	0.0132882	26.201	0.189913	20.27	0.3122	0.0002055	0.0132882	30.7255	0.196216	20.54	0.3602	0.0006332
0.021485	16.11	1.0786	12.84	0.2366	0.002544	0.023398	18.216	0.20304	15.71	0.3117	0.001029	0.0135614	21.4065	0.462427	19.87	0.3217	0.0003688	0.0135614	24.1851	0.282913	21.06	0.3324	0.0002354	0.0135614	26.3453	0.182759	21.02	0.3165	0.0001861	0.0135614	30.7882	0.18987	21.3	0.3648	0.0004675
0.021758	17.162	1.0494	13.3	0.2437	0.002673	0.023671	17.948	0.19934	16.27	0.3179	0.0009792	0.0138346	21.6199	0.439953	20.58	0.3232	0.0003528	0.0138346	24.2922	0.271689	21.82	0.3338	0.0002247	0.0138346	26.2057	0.177475	21.77	0.32	0.0001653	0.0138346	30.5686	0.184684	22.06	0.3686	0.0003084
0.022032	16.303	1.0047	13.76	0.2505	0.002786	0.023944	18.148	0.19753	16.83	0.3233	0.0009181	0.0141079	21.2625	0.405432	21.29	0.3238	0.0003381	0.0141079	24.2611	0.254065	22.57	0.3343	0.0002187	0.0141079	26.1269	0.168957	22.52	0.3228	0.0001453	0.0141079	30.2943	0.176451	22.82	0.3714	0.000215
0.022305	16.23	0.97485	14.22	0.2569	0.002884	0.024217	17.82	0.19304	17.39	0.3278	0.0008492	0.0143811	21.0433	0.385979	22	0.3234	0.000327	0.0143811	23.9762	0.243683	23.32	0.334	0.0002192	0.0143811	26.0029	0.164438	23.27	0.3248	0.0001292	0.0143811	30.3091	0.172778	23.58	0.3735	0.0002809
0.022578	14.377	0.93995	14.68	0.2629	0.002965	0.024491	17.617	0.1884	17.96	0.3315	0.0007777	0.0146543	21.4775	0.361676	22.71	0.3222	0.0003212	0.0146543	23.865	0.230432	24.07	0.3329	0.0002264	0.0146543	25.6857	0.157344	24.02	0.3261	0.0001207	0.0146543	29.9288	0.166185	24.34	0.3748	0.0004372
0.022851	15.902	0.92044	15.14	0.2685	0.003028	0.024764	17.757	0.18891	18.52	0.3343	0.0007104	0.0149275	20.9645	0.343065	23.42	0.3202	0.0003219	0.0149275	23.7534	0.221473	24.83	0.3311	0.0002395	0.0149275	25.5961	0.153267	24.77	0.3269	0.0001228	0.0149275	30.0057	0.162936	25.1	0.3754	0.0006099
0.023125	16.704	0.90167	15.59	0.2736	0.003074	0.025037	17.822	0.18579	19.08	0.3362	0.0006557	0.0152008	20.9302	0.32538	24.13	0.3176	0.0003293	0.0152008	23.8044	0.212055	25.58	0.3286	0.0002567	0.0152008	25.6341	0.149423	25.52	0.3271	0.000135	0.0152008	29.7843	0.158739	25.86	0.3754	0.0007763
0.023398	16.113	0.86933	16.05	0.2783	0.003102	0.02531	17.374	0.18191	19.64	0.3373	0.0006229	0.015474	20.9573	0.308452	24.84	0.3144	0.0003425	0.015474	23.648	0.20322	26.33	0.3257	0.0002759	0.015474	25.5981	0.145334	26.27	0.3268	0.0001543	0.015474	29.7819	0.155063	26.62	0.375	0.0009269
0.023671	15.832	0.85508	16.51	0.2825	0.003114	0.025583	17.616	0.18157	20.2	0.3376	0.0006195	0.0157472	20.626	0.29539	25.55	0.3106	0.0003598	0.0157472	23.6466	0.197285	27.08	0.3224	0.0002953	0.0157472	25.5879	0.142636	27.03	0.326	0.0001773	0.0157472	29.5649	0.152001	27.38	0.3741	0.001056
0.023944	15.198	0.8332	16.97	0.2862	0.00311	0.025857	17.34	0.17863	20.76	0.3372	0.0006473	0.0160205	20.6186	0.280571	26.26	0.3065	0.0003795	0.0160205	23.5179	0.188769	27.83	0.3188	0.0003133	0.0160205	25.4816	0.138617	27.78	0.3249	0.0002012	0.0160205	29.5954	0.148813	28.14	0.3729	0.001158
0.024217	15.457	0.81125	17.43	0.2895	0.003093	0.02613	17.271	0.17614	21.32	0.3361	0.0007017	0.0162937	20.7962	0.267231	26.97	0.302	0.0003997	0.0162937	23.523	0.181872	28.59	0.3149	0.0003289	0.0162937	25.1909	0.134842	28.53	0.3235	0.0002241	0.0162937	29.3316	0.145411	28.9	0.3715	0.001231
0.024491	15.348	0.78711	17.89	0.2923	0.003065	0.026403	17.095	0.17362	21.88	0.3344	0.0007744	0.0165669	20.5287	0.257448	27.68	0.2973	0.0004191	0.0165669	23.2723	0.177004	29.34	0.311	0.0003411	0.0165669	25.1186	0.132756	29.28	0.3219	0.0002447	0.0165669	29.2278	0.143541	29.66	0.3698	0.001272
0.024764	15.638	0.78515	18.35	0.2947	0.003029	0.026676	17.096	0.1727	22.44	0.3321	0.0008568	0.0168402	20.7447	0.246904	28.39	0.2926	0.0004363	0.0168402	23.2007	0.170845	30.09	0.307	0.0003497	0.0168402	24.9317	0.129637	30.03	0.3202	0.0002621	0.0168402	29.0601	0.140724	30.42	0.3681	0.00128
0.025037	15.935	0.76466	18.8	0.2966	0.002986	0.02695	16.817	0.16975	23.01	0.3292	0.0009417	0.0171134	20.8618	0.238248	29.1	0.2877	0.0004508	0.0171134	23.2395	0.166595	30.84	0.303	0.0003546	0.0171134	24.8684	0.127476	30.78	0.3183	0.0002757	0.0171134	28.9899	0.138722	31.18	0.3664	0.001256
0.02531	15.846	0.75028	19.26	0.2981	0.002941	0.027223	16.854	0.16801	23.57	0.3259	0.001023	0.0173866	20.5084	0.22819	29.81	0.2829	0.000462	0.0173866	23.014	0.161436	31.6	0.2992	0.0003559	0.0173866	24.5968	0.124465	31.53	0.3164	0.0002852	0.0173866	28.8387	0.136382	31.94	0.3647	0.001199
0.025583	14.8	0.73899	19.72	0.2991	0.002896	0.027496	16.694	0.16592	24.13	0.3222	0.001098	0.0176599	20.8654	0.220146	30.52	0.2783	0.0004701	0.0176599	23.0161	0.156482	32.35	0.2955	0.0003544	0.0176599	24.6558	0.122521	32.28	0.3145	0.0002905	0.0176599	28.6799	0.133991	32.7	0.3631	0.001113
0.025857	14.78	0.72828	20.18	0.2997	0.002855	0.027769	16.58	0.16421	24.69	0.3181	0.001162	0.0179331	20.2799	0.212912	31.23	0.2738	0.0004752	0.0179331	22.6481	0.15275	33.1	0.2921	0.000351	0.0179331	24.498	0.120907	33.03	0.3126	0.0002917	0.0179331	28.7002	0.132979	33.46	0.3617	0.0009995
0.02613	15.396	0.71065	20.64	0.2998	0.002821	0.028043	16.774	0.16426	25.25	0.3138	0.001213	0.0182063	20.1575	0.205893	31.94	0.2695	0.0004782	0.0182063	22.8486	0.149933	33.85	0.289	0.0003468	0.0182063	24.4543	0.119102	33.78	0.3109	0.0002891	0.0182063	28.3977	0.130541	34.23	0.3604	0.0008637
0.026403	13.638	0.6981	21.1	0.2996	0.002797	0.028316	16.768	0.16167	25.81	0.3093	0.001249	0.0184795	20.357	0.200562	32.65	0.2655	0.0004798	0.0184795	22.5651	0.146079	34.61	0.2861	0.0003432	0.0184795	24.2848	0.117422	34.53	0.3093	0.0002832	0.0184795	28.2942	0.129152	34.99	0.3594	0.0007121
0.026676	14.512	0.69316	21.56	0.299	0.002785	0.028589	16.41	0.1576	26.37	0.3046	0.001271	0.0187528	20.1516	0.192485	33.36	0.2618	0.0004811	0.0187528	22.7265	0.142767	35.36	0.2837	0.0003416	0.0187528	24.1701	0.115341	35.28	0.3079	0.0002749	0.0187528	27.9582	0.126513	35.75	0.3586	0.0005548
0.02695	14.876	0.68683	22.02	0.2981	0.002787	0.028862	16.347	0.15784	26.93	0.2998	0.001278	0.019026	19.9744	0.187958	34.07	0.2585	0.0004835	0.019026	22.3721	0.139553	36.11	0.2816	0.0003434	0.019026	23.9649	0.113816	36.03	0.3067	0.0002651	0.019026	27.8452	0.125243	36.51	0.3581	0.0004121
0.027223	13.915	0.67194	22.47	0.2968	0.002803	0.029135	16.226	0.15523	27.49	0.295	0.001269	0.0192992	19.9302	0.182515	34.78	0.2556	0.0004878	0.0192992	22.2673	0.136469	36.86	0.2798	0.0003492	0.0192992	23.8374	0.112006	36.78	0.3056	0.000255	0.0192992	27.9239	0.124441	37.27	0.3578	0.0003283
0.027496	14.21	0.66568	22.93	0.2952	0.002834	0.029409	16.244	0.15413	28.06	0.2902	0.001247	0.0195725	19.9119	0.178651	35.49	0.253	0.0004952	0.0195725	22.1453	0.134153	37.61	0.2784	0.0003595	0.0195725	23.6913	0.110951	37.54	0.3048	0.000246	0.0195725	27.5563	0.122591	38.03	0.3577	0.0003581
0.027769	14.446	0.65912	23.39	0.2933	0.002877	0.029682	16.025	0.1537	28.62	0.2854	0.001212	0.0198457	19.8939	0.172376	36.2	0.2508	0.0005062	0.0198457	21.9318	0.130507	38.37	0.2773	0.0003738	0.0198457	23.5204	0.108965	38.29	0.3042	0.0002394	0.0198457	27.4664	0.121106	38.79	0.3579	0.0004784
0.028043	13.734	0.6534	23.85	0.2911	0.002933	0.029955	16.243	0.15055	29.18	0.2808	0.001168	0.0201189	19.6174	0.169965	36.91	0.2489	0.0005209	0.0201189	22.0442	0.130183	39.12	0.2765	0.0003912	0.0201189	23.4498	0.108611	39.04	0.3038	0.0002364	0.0201189	27.3616	0.12057	39.55	0.3583	0.0006313
0.028316	14.192	0.63769	24.31	0.2887	0.002997	0.030229	16.025	0.14908	29.74	0.2763	0.001117	0.0203922	19.7205	0.164709	37.62	0.2474	0.000539	0.0203922	21.659	0.126051	39.87	0.2761	0.0004105	0.0203922	23.2784	0.106649	39.79	0.3035	0.0002377	0.0203922	27.1657	0.118731	40.31	0.3588	0.0007866
0.028589	15.428	0.62662	24.77	0.2861	0.003068	0.030502	15.906	0.14912	30.3	0.2721	0.001063	0.0206654	19.4738	0.161129	38.33	0.2462	0.0005598	0.0206654	21.7094	0.124863	40.62	0.2758	0.0004304	0.0206654	23.1728	0.105606	40.54	0.3034	0.0002433	0.0206654	27.0671	0.11775	41.07	0.3594	0.0009304
0.028862	14.349	0.62606	25.23	0.2833	0.003144	0.030775	15.767	0.14678	30.86	0.268	0.001011	0.0209386	19.3943	0.156657	39.04	0.2453	0.0005823	0.0209386	21.5547	0.122181	41.38	0.2757	0.0004495	0.0209386	23.0912	0.10436	41.29	0.3035	0.0002527	0.0209386	26.8339	0.116147	41.83	0.3601	0.001055
0.029135	14.002	0.61406	25.68	0.2803	0.003221	0.031048	15.478	0.14455	31.42	0.2642	0.0009666	0.0212119	19.2445	0.153556	39.75	0.2446	0.0006054	0.0212119	21.3545	0.12014	42.13	0.2758	0.0004667	0.0212119	22.9064	0.103248	42.04	0.3037	0.0002648	0.0212119	26.7873	0.115535	42.59	0.3609	0.001155
0.029409	14.5	0.60681	26.14	0.2772	0.003298	0.031321	15.616	0.14464	31.98	0.2607	0.0009341	0.0214851	19.3639	0.152558	40.46	0.2441	0.0006279	0.0214851	21.4171	0.119675	42.88	0.2759	0.000481	0.0214851	22.8654	0.102953	42.79	0.3039	0.0002785	0.0214851	26.6927	0.11506	43.35	0.3616	0.001226
0.029682	14.703	0.60766	26.6	0.274	0.003371	0.031595	15.293	0.14189	32.54	0.2574	0.0009186	0.0217583	19.2866	0.149319	41.17	0.2438	0.0006489	0.0217583	21.3921	0.118189	43.63	0.2761	0.0004917	0.0217583	22.7128	0.101714	43.54	0.3042	0.0002924	0.0217583	26.5089	0.113763	44.11	0.3623	0.001267
0.029955	15.204	0.58886	27.06	0.2706	0.00344	0.031868	15.431	0.14247	33.11	0.2545	0.0009227	0.0220315	19.074	0.144572	41.88	0.2435	0.0006673	0.0220315	21.1587	0.115431	44.39	0.2762	0.0004982	0.0220315	22.6266	0.100553	44.29	0.3045	0.0003055	0.0220315	26.437	0.11274	44.87	0.3628	0.001276
0.030229	13.679	0.58071	27.52	0.2672	0.003504	0.032141	15.107	0.1384	33.67	0.2518	0.0009466	0.0223048	18.9998	0.142724	42.59	0.2434	0.0006826	0.0223048	21.1	0.114465	45.14	0.2763	0.0005005	0.0223048	22.4188	0.0994266	45.04	0.3048	0.0003169	0.0223048	26.1412	0.111441	45.63	0.3632	0.001253
0.030502	15.03	0.58576	27.98	0.2638	0.00356	0.032414	15.247	0.14072	34.23	0.2494	0.0009878	0.022578	19.0216	0.140153	43.3	0.2432	0.000694	0.022578	20.992	0.112882	45.89	0.2762	0.0004987	0.022578	22.3012	0.0986658	45.79	0.3049	0.0003261	0.022578	26.0477	0.110755	46.39	0.3634	0.001199
0.030775	13.304	0.57177	28.44	0.2603	0.003608	0.032688	15.049	0.13908	34.79	0.2473	0.001042	0.0228512	18.7845	0.137306	44.01	0.243	0.0007015	0.0228512	20.7942	0.111094	46.64	0.276	0.0004931	0.0228512	22.1392	0.0978185	46.54	0.305	0.0003326	0.0228512	25.7116	0.109301	47.15	0.3632	0.001117
0.031048	13.545	0.56559	28.89	0.2569	0.003649	0.032961	15.134	0.138	35.35	0.2455	0.001104	0.0231245	18.6116	0.13548	44.72	0.2428	0.0007049	0.0231245	20.8758	0.110935	47.39	0.2755	0.0004845	0.0231245	22.1524	0.097743	47.29	0.3048	0.0003363	0.0231245	25.7233	0.109264	47.92	0.3628	0.001009
0.031321	13.799	0.5628	29.35	0.2534	0.003682	0.033234	14.902	0.13755	35.91	0.244	0.00117	0.0233977	18.7583	0.133612	45.43	0.2424	0.0007045	0.0233977	20.7146	0.109236	48.15	0.2748	0.0004738	0.0233977	21.8696	0.0962715	48.05	0.3045	0.0003373	0.0233977	25.5806	0.108382	48.68	0.362	0.0008828
0.031595	14.312	0.55488	29.81	0.25	0.003707	0.033507	15.034	0.13662	36.47	0.2427	0.001235	0.0236709	18.6017	0.131869	46.14	0.2418	0.0007007	0.0236709	20.6372	0.108421	48.9	0.2738	0.0004625	0.0236709	21.808	0.0958118	48.8	0.304	0.0003358	0.0236709	25.4087	0.107593	49.44	0.3609	0.0007459
0.031868	13.217	0.552	30.27	0.2466	0.003725	0.033781	14.726	0.13658	37.03	0.2416	0.001295	0.0239442	18.4299	0.12985	46.85	0.241	0.0006943	0.0239442	20.2651	0.106483	49.65	0.2724	0.0004519	0.0239442	21.6464	0.0950305	49.55	0.3031	0.0003325	0.0239442	25.2025	0.106641	50.2	0.3594	0.000613
0.032141	13.45	0.53638	30.73	0.2434	0.003737	0.034054	14.741	0.13543	37.59	0.2407	0.001347	0.0242174	18.3443	0.128069	47.56	0.2401	0.0006861	0.0242174	20.1854	0.105356	50.4	0.2707	0.0004436	0.0242174	21.514	0.0941605	50.3	0.302	0.0003281	0.0242174	25.0475	0.105762	50.96	0.3574	0.0005092
0.032414	13.38	0.54605	31.19	0.2402	0.003744	0.034327	14.5	0.1336	38.16	0.24	0.001391	0.0244906	18.2194	0.125692	48.26	0.2388	0.0006771	0.0244906	20.0565	0.104018	51.16	0.2687	0.000439	0.0244906	21.3358	0.0932287	51.05	0.3006	0.0003234	0.0244906	24.8893	0.104931	51.72	0.355	0.0004711
0.032688	12.89	0.53616	31.65	0.237	0.003748	0.0346	14.572	0.13447	38.72	0.2394	0.001423	0.0247639	18.0016	0.12481	48.97	0.2373	0.0006685	0.0247639	19.9848	0.103732	51.91	0.2663	0.0004393	0.0247639	21.1471	0.0926987	51.8	0.2989	0.0003194	0.0247639	24.6666	0.104301	52.48	0.3522	0.0005202
0.032961	13.012	0.53135	32.11	0.234	0.003749	0.034873	14.325	0.13137	39.28	0.2389	0.001445	0.0250371	17.9929	0.123041	49.68	0.2355	0.0006615	0.0250371	19.8374	0.102472	52.66	0.2635	0.0004451	0.0250371	20.939	0.09164	52.55	0.2968	0.0003172	0.0250371	24.4549	0.10326	53.24	0.349	0.0006347
0.033234	13.911	0.53373	32.56	0.2312	0.003749	0.035147	14.305	0.13447	39.84	0.2386	0.001455	0.0253103	18.0003	0.121934	50.39	0.2334	0.000657	0.0253103	19.748	0.101383	53.41	0.2604	0.000456	0.0253103	20.7658	0.0905943	53.3	0.2944	0.0003174	0.0253103	24.4144	0.102782	54	0.3454	0.0007795
0.033507	12.758	0.52433	33.02	0.2284	0.00375	0.03542	14.117	0.13039	40.4	0.2383	0.001454	0.0255835	17.8031	0.120525	51.1	0.2311	0.0006559	0.0255835	19.5721	0.100646	54.17	0.2569	0.0004715	0.0255835	20.6122	0.0901101	54.05	0.2917	0.0003208	0.0255835	24.1436	0.101794	54.76	0.3413	0.0009306
0.033781	13.567	0.53015	33.48	0.2258	0.003752	0.035693	14.229	0.13111	40.96	0.238	0.001445	0.0258568	17.7558	0.119452	51.81	0.2284	0.0006586	0.0258568	19.5759	0.100195	54.92	0.2531	0.0004902	0.0258568	20.578	0.0898729	54.8	0.2886	0.0003273	0.0258568	23.9803	0.101195	55.52	0.3369	0.001074
0.034054	12.939	0.52123	33.94	0.2233	0.003757	0.035966	14.028	0.13068	41.52	0.2377	0.001427	0.02613	17.5298	0.117444	52.52	0.2255	0.0006652	0.02613	19.416	0.0988889	55.67	0.2491	0.0005108	0.02613	20.3841	0.0888474	55.55	0.2852	0.0003367	0.02613	23.7808	0.100162	56.28	0.3322	0.0012
0.034327	13.259	0.51659	34.4	0.2209	0.003766	0.03624	13.992	0.12882	42.08	0.2374	0.001403	0.0264032	17.4933	0.116562	53.23	0.2224	0.0006755	0.0264032	19.1983	0.0978151	56.42	0.2447	0.0005317	0.0264032	20.195	0.0879455	56.3	0.2814	0.0003483	0.0264032	23.6074	0.0993431	57.04	0.3271	0.001304
0.0346	13.534	0.52019	34.86	0.2187	0.003779	0.036513	13.879	0.12966	42.64	0.237	0.001377	0.0266765	17.3525	0.115485	53.94	0.219	0.0006889	0.0266765	19.2425	0.0977336	57.17	0.2401	0.0005515	0.0266765	20.11	0.0876764	57.05	0.2774	0.0003614	0.0266765	23.4762	0.0989215	57.8	0.3218	0.001381
0.034873	12.565	0.50545	35.32	0.2166	0.003796	0.036786	13.789	0.12797	43.21	0.2366	0.001351	0.0269497	17.3823	0.114678	54.65	0.2153	0.0007045	0.0269497	19.0453	0.0964319	57.93	0.2354	0.0005691	0.0269497	19.8987	0.0864663	57.8	0.2731	0.000375	0.0269497	23.237	0.0975666	58.56	0.3162	0.001428
0.035147	13.383	0.52256	35.77	0.2147	0.003819	0.037059	13.789	0.12812	43.77	0.236	0.001328	0.0272229	17.3386	0.113556	55.36	0.2115	0.0007214	0.0272229	18.893	0.0952682	58.68	0.2305	0.0005835	0.0272229	19.9278	0.086458	58.55	0.2686	0.0003881	0.0272229	23.1418	0.0971113	59.32	0.3104	0.001444
0.03542	13.069	0.50608	36.23	0.2129	0.003846	0.037333	13.647	0.12848	44.33	0.2354	0.001312	0.0274962	16.9584	0.111511	56.07	0.2076	0.0007386	0.0274962	18.8055	0.0945648	59.43	0.2254	0.0005941	0.0274962	19.7915	0.0854884	59.31	0.2639	0.0003998	0.0274962	22.9013	0.0958298	60.08	0.3045	0.001428
0.035693	11.66	0.50418	36.69	0.2112	0.003877	0.037606	13.474	0.12676	44.89	0.2346	0.001303	0.0277694	16.9371	0.110805	56.78	0.2035	0.0007551	0.0277694	18.6863	0.0939059	60.18	0.2203	0.0006005	0.0277694	19.5508	0.0845594	60.06	0.2589	0.0004094	0.0277694	22.7549	0.0952506	60.85	0.2985	0.001381
0.035966	11.859	0.50355	37.15	0.2096	0.003911	0.037879	13.624	0.12662	45.45	0.2337	0.001304	0.0280426	16.9088	0.110267	57.49	0.1993	0.0007702	0.0280426	18.5287	0.0931859	60.94	0.2152	0.0006027	0.0280426	19.4385	0.0841071	60.81	0.2539	0.0004165	0.0280426	22.6387	0.0948061	61.61	0.2924	0.001304
0.03624	12.935	0.49918	37.61	0.2082	0.003948	0.038152	13.404	0.12559	46.01	0.2326	0.001316	0.0283159	16.7428	0.108731	58.2	0.1951	0.0007832	0.0283159	18.3783	0.0920043	61.69	0.21	0.0006007	0.0283159	19.2644	0.0831588	61.56	0.2487	0.0004207	0.0283159	22.3748	0.0934979	62.37	0.2863	0.001203
0.036513	11.758	0.4995	38.07	0.2068	0.003987	0.038425	13.242	0.12466	46.57	0.2314	0.001337	0.0285891	16.8231	0.107459	58.91	0.1908	0.0007938	0.0285891	18.1549	0.0903483	62.44	0.2049	0.000595	0.0285891	19.0774	0.0819586	62.31	0.2434	0.0004218	0.0285891	22.3519	0.0929229	63.13	0.2802	0.00108
0.036786	12.274	0.49449	38.53	0.2056	0.004027	0.038699	13.083	0.1237	47.13	0.23	0.001366	0.0288623	16.5913	0.106781	59.62	0.1865	0.0008016	0.0288623	18.0484	0.0901728	63.19	0.1999	0.0005864	0.0288623	18.9664	0.0817385	63.06	0.2381	0.00042	0.0288623	22.11	0.0922569	63.89	0.2741	0.0009439
0.037059	11.743	0.49256	38.99	0.2045	0.004066	0.038972	12.999	0.12301	47.69	0.2284	0.001401	0.0291355	16.5214	0.105527	60.33	0.1823	0.0008067	0.0291355	18.0005	0.0894353	63.94	0.195	0.0005757	0.0291355	18.7606	0.0806703	63.81	0.2328	0.0004157	0.0291355	21.9716	0.0914374	64.65	0.2681	0.0008046
0.037333	11.887	0.49751	39.44	0.2034	0.004104	0.039245	13.285	0.12447	48.26	0.2267	0.001438	0.0294088	16.5152	0.105152	61.04	0.178	0.0008091	0.0294088	17.7802	0.0884067	64.7	0.1902	0.0005641	0.0294088	18.6507	0.0801535	64.56	0.2275	0.0004095	0.0294088	21.7472	0.090496	65.41	0.2623	0.0006786
0.037606	11.708	0.49315	39.9	0.2024	0.00414	0.039518	13.099	0.12325	48.82	0.2248	0.001474	0.029682	16.1869	0.103663	61.75	0.1739	0.000809	0.029682	17.6524	0.0877473	65.45	0.1855	0.000553	0.029682	18.5616	0.0798537	65.31	0.2223	0.0004021	0.029682	21.4856	0.0896084	66.17	0.2566	0.0005905
0.037879	11.363	0.48762	40.36	0.2015	0.004173	0.039792	12.837	0.12119	49.38	0.2228	0.001508	0.0299552	16.2674	0.102412	62.46	0.1698	0.000807	0.0299552	17.6465	0.0870042	66.2	0.181	0.0005435	0.0299552	18.3612	0.0785353	66.06	0.2171	0.0003946	0.0299552	21.4621	0.0889389	66.93	0.251	0.0005679
0.038152	11.588	0.48539	40.82	0.2006	0.004203	0.040065	12.915	0.12244	49.94	0.2206	0.001536	0.0302285	16.1161	0.101515	63.17	0.1659	0.0008034	0.0302285	17.4897	0.0862314	66.95	0.1767	0.0005369	0.0302285	18.213	0.0779714	66.81	0.2121	0.0003881	0.0302285	21.1495	0.0877757	67.69	0.2456	0.0006192
0.038425	11.531	0.48603	41.28	0.1998	0.004229	0.040338	12.749	0.12109	50.5	0.2183	0.001556	0.0305017	15.9019	0.100897	63.88	0.162	0.0007989	0.0305017	17.3525	0.0857746	67.71	0.1726	0.0005343	0.0305017	18.0883	0.0775841	67.56	0.2071	0.0003839	0.0305017	20.9959	0.0872637	68.45	0.2403	0.0007238
0.038699	11.671	0.48245	41.74	0.199	0.004252	0.040611	12.609	0.12051	51.06	0.2158	0.001568	0.0307749	15.875	0.0998953	64.59	0.1583	0.0007939	0.0307749	17.2757	0.0850432	68.46	0.1687	0.0005361	0.0307749	17.9239	0.0767272	68.31	0.2023	0.0003829	0.0307749	20.8857	0.0866409	69.21	0.2353	0.0008533
0.038972	11.318	0.48047	42.2	0.1982	0.004271	0.040885	12.613	0.12056	51.62	0.2132	0.00157	0.0310482	15.7857	0.0990228	65.3	0.1548	0.000789	0.0310482	17.0704	0.0839859	69.21	0.1649	0.0005426	0.0310482	17.8366	0.0761844	69.06	0.1977	0.000386	0.0310482	20.7858	0.0860657	69.97	0.2304	0.0009868
0.039245	11.562	0.48188	42.65	0.1975	0.004287	0.041158	12.54	0.11876	52.18	0.2106	0.001561	0.0313214	15.6486	0.0982503	66.01	0.1513	0.0007847	0.0313214	16.9903	0.0835207	69.96	0.1613	0.0005534	0.0313214	17.6815	0.075655	69.82	0.1933	0.0003935	0.0313214	20.6315	0.0855306	70.73	0.2257	0.001111
0.039518	12.515	0.48156	43.11	0.1967	0.0043	0.041431	12.446	0.119	52.74	0.2078	0.001543	0.0315946	15.499	0.0971544	66.72	0.148	0.0007814	0.0315946	16.8306	0.0826195	70.72	0.1579	0.0005679	0.0315946	17.4582	0.0746555	70.57	0.189	0.0004052	0.0315946	20.4054	0.0845004	71.49	0.2211	0.001218
0.039792	11.446	0.47505	43.57	0.1959	0.00431	0.041704	12.141	0.11725	53.31	0.205	0.001516	0.0318679	15.4441	0.096878	67.43	0.1448	0.0007794	0.0318679	16.6929	0.0821212	71.47	0.1546	0.0005852	0.0318679	17.38	0.0743465	71.32	0.1849	0.0004205	0.0318679	20.2055	0.083803	72.25	0.2167	0.001301
0.040065	11.34	0.47967	44.03	0.1951	0.004319	0.041977	12.12	0.11742	53.87	0.2021	0.001481	0.0321411	15.328	0.0949149	68.14	0.1417	0.0007789	0.0321411	16.5793	0.080813	72.22	0.1515	0.000604	0.0321411	17.2107	0.0732008	72.07	0.1809	0.0004384	0.0321411	20.0549	0.0827175	73.01	0.2125	0.001358
0.040338	11.086	0.47345	44.49	0.1943	0.004326	0.042251	12.094	0.11765	54.43	0.1991	0.001441	0.0324143	15.1687	0.0952975	68.85	0.1388	0.0007798	0.0324143	16.5298	0.081226	72.97	0.1485	0.0006236	0.0324143	17.0882	0.07318	72.82	0.1772	0.0004578	0.0324143	19.8856	0.0826049	73.77	0.2084	0.001385
0.040611	10.91	0.4743	44.95	0.1935	0.004333	0.042524	12.067	0.1166	54.99	0.1962	0.001399	0.0326876	15.1564	0.0949999	69.56	0.1359	0.0007822	0.0326876	16.4644	0.0809414	73.72	0.1456	0.0006429	0.0326876	17.0096	0.072846	73.57	0.1735	0.0004775	0.0326876	19.7916	0.0821779	74.54	0.2043	0.001383
0.040885	11.272	0.47467	45.41	0.1926	0.004341	0.042797	11.723	0.11523	55.55	0.1932	0.001357	0.0329608	15.0478	0.0937267	70.27	0.1331	0.0007861	0.0329608	16.2692	0.0797791	74.48	0.1428	0.0006612	0.0329608	16.8667	0.0721358	74.32	0.1701	0.0004966	0.0329608	19.7058	0.0816815	75.3	0.2004	0.001352
0.041158	10.481	0.46409	45.86	0.1916	0.00435	0.04307	11.808	0.11493	56.11	0.1902	0.001319	0.033234	14.9634	0.0935777	70.98	0.1304	0.0007912	0.033234	16.2286	0.0796783	75.23	0.1401	0.0006779	0.033234	16.7351	0.0717694	75.07	0.1668	0.0005139	0.033234	19.4766	0.0809374	76.06	0.1965	0.001294
0.041431	11.152	0.47027	46.32	0.1907	0.004361	0.043344	11.695	0.1147	56.67	0.1872	0.00129	0.0335072	14.8312	0.0924555	71.69	0.1278	0.0007976	0.0335072	16.0947	0.0789402	75.98	0.1374	0.0006928	0.0335072	16.6412	0.0712075	75.82	0.1636	0.0005288	0.0335072	19.4085	0.0805391	76.82	0.1927	0.001212
0.041704	11.147	0.46557	46.78	0.1896	0.004375	0.043617	11.547	0.11369	57.23	0.1843	0.001272	0.0337805	14.7792	0.0929824	72.4	0.1252	0.0008051	0.0337805	15.9467	0.0788593	76.73	0.1347	0.0007056	0.0337805	16.4657	0.0708208	76.57	0.1605	0.0005406	0.0337805	19.2018	0.0799646	77.58	0.1888	0.001113
0.041977	10.949	0.46658	47.24	0.1885	0.004392	0.04389	11.631	0.11335	57.79	0.1813	0.001268	0.0340537	14.6311	0.0917791	73.11	0.1226	0.0008136	0.0340537	15.7545	0.0777535	77.49	0.132	0.0007162	0.0340537	16.2867	0.0700267	77.32	0.1575	0.0005491	0.0340537	18.9928	0.0791117	78.34	0.185	0.001003
0.042251	10.498	0.46436	47.7	0.1874	0.004412	0.044163	11.365	0.11328	58.36	0.1784	0.001279	0.0343269	14.6271	0.0912727	73.82	0.1201	0.0008232	0.0343269	15.7432	0.0773967	78.24	0.1293	0.0007249	0.0343269	16.2267	0.0696167	78.07	0.1546	0.000554	0.0343269	18.8739	0.078496	79.1	0.1812	0.0008945
0.042524	10.874	0.46246	48.16	0.1862	0.004436	0.044437	11.451	0.11306	58.92	0.1756	0.001306	0.0346002	14.4423	0.091009	74.53	0.1175	0.000834	0.0346002	15.6018	0.077182	78.99	0.1266	0.0007317	0.0346002	16.0966	0.0692983	78.82	0.1517	0.0005553	0.0346002	18.6771	0.0779276	79.86	0.1773	0.0008011
0.042797	9.7894	0.4581	48.62	0.1849	0.004462	0.04471	11.317	0.11176	59.48	0.1727	0.001345	0.0348734	14.4034	0.0897297	75.24	0.115	0.0008459	0.0348734	15.4543	0.0759551	79.74	0.1239	0.000737	0.0348734	15.9223	0.0682638	79.57	0.1489	0.0005534	0.0348734	18.6125	0.0773155	80.62	0.1734	0.0007411
0.04307	11.117	0.45949	49.08	0.1835	0.004492	0.044983	11.345	0.11159	60.04	0.17	0.001396	0.0351466	14.2273	0.0905689	75.95	0.1124	0.0008591	0.0351466	15.367	0.0765603	80.5	0.1211	0.0007408	0.0351466	15.8001	0.0684815	80.33	0.146	0.0005486	0.0351466	18.3534	0.0769952	81.38	0.1695	0.0007302
0.043344	10.325	0.45817	49.53	0.1821	0.004525	0.045256	11.175	0.11101	60.6	0.1672	0.001454	0.0354199	14.1549	0.0887705	76.66	0.1098	0.0008737	0.0354199	15.1845	0.0749941	81.25	0.1182	0.0007435	0.0354199	15.681	0.0674517	81.08	0.1432	0.0005416	0.0354199	18.2391	0.0760553	82.14	0.1655	0.0007718
0.043617	11.232	0.45699	49.99	0.1806	0.004559	0.045529	10.964	0.11105	61.16	0.1646	0.001515	0.0356931	14.2287	0.0890811	77.37	0.1072	0.0008895	0.0356931	15.1213	0.0747398	82	0.1154	0.0007452	0.0356931	15.5719	0.0670961	81.83	0.1404	0.0005332	0.0356931	18.1205	0.0756358	82.9	0.1615	0.0008544
0.04389	10.203	0.4508	50.45	0.1791	0.004594	0.045803	11.024	0.1098	61.72	0.1619	0.001578	0.0359663	14.0231	0.0885304	78.08	0.1046	0.0009067	0.0359663	15.0514	0.0747399	82.75	0.1124	0.0007459	0.0359663	15.4043	0.066616	82.58	0.1376	0.0005243	0.0359663	17.9742	0.0752342	83.66	0.1574	0.0009602
0.044163	10.577	0.45747	50.91	0.1775	0.00463	0.046076	10.742	0.10919	62.28	0.1593	0.001637	0.0362396	13.854	0.0871013	78.79	0.102	0.000925	0.0362396	14.953	0.0738417	83.5	0.1094	0.0007457	0.0362396	15.389	0.0662313	83.33	0.1347	0.0005158	0.0362396	17.8268	0.0743717	84.42	0.1532	0.001073
0.044437	10.3	0.45299	51.37	0.1759	0.004666	0.046349	10.875	0.10816	62.84	0.1568	0.001693	0.0365128	13.9308	0.0879889	79.5	0.09929	0.0009442	0.0365128	14.8355	0.0738165	84.26	0.1064	0.0007444	0.0365128	15.2236	0.0659048	84.08	0.1318	0.0005087	0.0365128	17.6867	0.0741584	85.18	0.149	0.00118
0.04471	9.4082	0.44664	51.83	0.1742	0.004701	0.046622	10.585	0.10853	63.41	0.1543	0.001741	0.036786	13.6652	0.086279	80.2	0.0966	0.0009641	0.036786	14.7428	0.0730045	85.01	0.1034	0.0007419	0.036786	15.0647	0.0650652	84.83	0.1288	0.0005037	0.036786	17.557	0.0733955	85.94	0.1448	0.001274
0.044983	10.274	0.44672	52.29	0.1724	0.004733	0.046896	10.506	0.10699	63.97	0.1518	0.001783	0.0370592	13.5992	0.0861645	80.91	0.09388	0.0009842	0.0370592	14.6312	0.0726745	85.76	0.1003	0.000738	0.0370592	14.9634	0.0647291	85.58	0.1258	0.0005016	0.0370592	17.4188	0.072882	86.7	0.1406	0.001347
0.045256	10.441	0.44966	52.74	0.1706	0.004763	0.047169	10.777	0.10858	64.53	0.1493	0.001815	0.0373325	13.5453	0.0863429	81.62	0.09117	0.001004	0.0373325	14.5743	0.0727674	86.51	0.09727	0.0007326	0.0373325	14.7903	0.0643217	86.33	0.1227	0.0005026	0.0373325	17.2436	0.0725148	87.46	0.1364	0.001397
0.045529	9.7557	0.45051	53.2	0.1688	0.00479	0.047442	10.76	0.10922	65.09	0.1468	0.00184	0.0376057	13.4095	0.0851842	82.33	0.08845	0.001024	0.0376057	14.3596	0.0715653	87.27	0.09422	0.0007257	0.0376057	14.701	0.063739	87.08	0.1196	0.0005066	0.0376057	17.0629	0.0716058	88.23	0.1322	0.00142
0.045803	9.1705	0.44039	53.66	0.167	0.004812	0.047715	10.469	0.10601	65.65	0.1444	0.001857	0.0378789	13.4022	0.0849601	83.04	0.08575	0.001043	0.0378789	14.2776	0.0712394	88.02	0.0912	0.0007172	0.0378789	14.5793	0.0632874	87.83	0.1165	0.0005134	0.0378789	16.9125	0.0710479	88.99	0.1281	0.001417
0.046076	9.3459	0.44244	54.12	0.1651	0.00483	0.047989	10.513	0.10743	66.21	0.1419	0.001867	0.0381522	13.2558	0.0842766	83.75	0.08307	0.00106	0.0381522	14.146	0.0705192	88.77	0.08823	0.0007074	0.0381522	14.4537	0.0626949	88.58	0.1133	0.0005224	0.0381522	16.7473	0.070306	89.75	0.124	0.001388
0.046349	10.015	0.43871	54.58	0.1632	0.004843	0.048262	10.517	0.10733	66.77	0.1395	0.001871	0.0384254	13.1339	0.0836832	84.46	0.08043	0.001076	0.0384254	14.1349	0.0704601	89.52	0.08531	0.0006965	0.0384254	14.359	0.0623355	89.33	0.1101	0.0005327	0.0384254	16.659	0.0699793	90.51	0.12	0.001335
0.046622	9.5293	0.44203	55.04	0.1612	0.004851	0.048535	10.192	0.10513	67.33	0.137	0.001871	0.0386986	13.0885	0.0833568	85.17	0.07784	0.00109	0.0386986	13.9941	0.069889	90.28	0.08247	0.0006851	0.0386986	14.2164	0.0617465	90.08	0.1069	0.0005436	0.0386986	16.5126	0.0693784	91.27	0.116	0.001264
0.046896	9.7131	0.4379	55.5	0.1593	0.004854	0.048808	10.22	0.10545	67.89	0.1345	0.00187	0.0389719	12.9911	0.0828849	85.88	0.0753	0.001103	0.0389719	13.9198	0.0695301	91.03	0.07973	0.000674	0.0389719	14.0934	0.0612985	90.84	0.1037	0.0005544	0.0389719	16.3151	0.0686605	92.03	0.1122	0.001179
0.047169	9.4201	0.43983	55.96	0.1573	0.004852	0.049081	10.281	0.10615	68.46	0.132	0.00187	0.0392451	12.9449	0.0829559	86.59	0.07284	0.001113	0.0392451	13.7709	0.0691522	91.78	0.07709	0.000664	0.0392451	13.9833	0.0609954	91.59	0.1006	0.0005642	0.0392451	16.1707	0.0682551	92.79	0.1085	0.00109
0.047442	10.178	0.44685	56.41	0.1554	0.004845	0.049355	10.248	0.10576	69.02	0.1295	0.001871	0.0395183	12.765	0.0820404	87.3	0.07046	0.001122	0.0395183	13.6452	0.0684477	92.53	0.07456	0.0006562	0.0395183	13.8443	0.0603343	92.34	0.09741	0.0005726	0.0395183	16.0705	0.0677349	93.55	0.105	0.001008
0.047715	8.8112	0.43064	56.87	0.1535	0.004833	0.049628	10.103	0.10296	69.58	0.1269	0.001877	0.0397916	12.6956	0.0811382	88.01	0.06818	0.001129	0.0397916	13.5596	0.0678488	93.28	0.07217	0.0006516	0.0397916	13.7053	0.0596642	93.09	0.09431	0.0005792	0.0397916	15.9925	0.0672571	94.31	0.1016	0.0009456
0.047989	9.4947	0.4394	57.33	0.1515	0.004816	0.049901	10.048	0.1051	70.14	0.1243	0.001888	0.0400648	12.7534	0.0819667	88.72	0.06599	0.001135	0.0400648	13.4786	0.0678893	94.04	0.06991	0.0006513	0.0400648	13.6759	0.0597433	93.84	0.09127	0.000584	0.0400648	15.8688	0.0670012	95.07	0.09841	0.0009167
0.048262	8.9981	0.43755	57.79	0.1496	0.004796	0.050174	9.7814	0.10301	70.7	0.1217	0.001905	0.040338	12.7042	0.081383	89.43	0.06391	0.00114	0.040338	13.4597	0.0675847	94.79	0.0678	0.000656	0.040338	13.5675	0.0592018	94.59	0.0883	0.0005869	0.040338	15.709	0.0662761	95.83	0.09537	0.0009286
0.048535	8.6771	0.43132	58.25	0.1477	0.004773	0.050448	9.7981	0.10302	71.26	0.119	0.001929	0.0406112	12.4445	0.0803788	90.14	0.06195	0.001145	0.0406112	13.2992	0.0670391	95.54	0.06583	0.000666	0.0406112	13.3845	0.0585313	95.34	0.08542	0.0005884	0.0406112	15.5601	0.0657598	96.59	0.09251	0.0009802
0.048808	9.248	0.43446	58.71	0.1458	0.004746	0.050721	9.7379	0.1025	71.82	0.1163	0.001959	0.0408845	12.4985	0.0806167	90.85	0.0601	0.001149	0.0408845	13.2028	0.0667337	96.29	0.06401	0.0006814	0.0408845	13.2713	0.0581934	96.09	0.08264	0.0005887	0.0408845	15.3733	0.065116	97.35	0.08983	0.001062
0.049081	9.3971	0.43649	59.17	0.144	0.004718	0.050994	9.7102	0.10172	72.38	0.1135	0.001994	0.0411577	12.3045	0.0791186	91.56	0.05837	0.001153	0.0411577	13.1209	0.0659153	97.05	0.06233	0.0007017	0.0411577	13.1617	0.0574711	96.84	0.07998	0.0005886	0.0411577	15.2892	0.0645182	98.11	0.08732	0.001161
0.049355	8.9689	0.43462	59.62	0.1421	0.004688	0.051267	9.7304	0.10304	72.94	0.1108	0.002033	0.0414309	12.3106	0.0794929	92.27	0.05675	0.001158	0.0414309	12.9527	0.0655318	97.8	0.06079	0.000726	0.0414309	13.0612	0.0572774	97.59	0.07743	0.0005886	0.0414309	15.1327	0.0640792	98.87	0.08498	0.001265
0.049628	9.3238	0.42331	60.08	0.1403	0.004657	0.051541	9.6702	0.10183	73.51	0.108	0.002072	0.0417042	12.1323	0.0785627	92.98	0.05526	0.001164	0.0417042	12.7851	0.0647424	98.55	0.05939	0.0007535	0.0417042	12.9196	0.0566237	98.34	0.07502	0.0005894	0.0417042	14.9548	0.0633052	99.63	0.08281	0.001364
0.049901	9.2356	0.43579	60.54	0.1386	0.004626	0.051814	9.4576	0.1006	74.07	0.1051	0.002112	0.0419774	12.0166	0.0781781	93.69	0.05387	0.001171	0.0419774	12.7236	0.0644859	99.3	0.0581	0.0007827	0.0419774	12.8032	0.0561978	99.09	0.07274	0.0005917	0.0419774	14.8582	0.0629952	100.4	0.08079	0.00145
0.050174	9.2018	0.42826	61	0.1368	0.004596	0.052087	9.6021	0.10256	74.63	0.1023	0.00215	0.0422506	11.9755	0.0782006	94.4	0.05259	0.00118	0.0422506	12.6076	0.0641891	100.1	0.05693	0.0008126	0.0422506	12.6741	0.0558505	99.84	0.0706	0.0005958	0.0422506	14.6538	0.0623569	101.2	0.07891	0.001517
0.050448	8.6357	0.42783	61.46	0.1351	0.004567	0.05236	9.47	0.10187	75.19	0.09948	0.002183	0.0425239	11.7384	0.0768833	95.11	0.05141	0.001189	0.0425239	12.495	0.0635412	100.8	0.05585	0.000842	0.0425239	12.5601	0.0552489	100.6	0.06861	0.0006022	0.0425239	14.5325	0.0617576	101.9	0.07716	0.001563
0.050721	8.5577	0.42409	61.92	0.1334	0.00454	0.052633	9.2664	0.10102	75.75	0.09665	0.002212	0.0427971	11.7922	0.0769746	95.82	0.05032	0.001199	0.0427971	12.4935	0.0633957	101.6	0.05486	0.0008698	0.0427971	12.4631	0.054825	101.3	0.06675	0.0006107	0.0427971	14.4066	0.0612144	102.7	0.07551	0.001585
0.050994	9.2807	0.42456	62.38	0.1318	0.004515	0.052907	9.2447	0.099182	76.31	0.09384	0.002234	0.0430703	11.6991	0.076409	96.53	0.04931	0.001211	0.0430703	12.2961	0.0627148	102.3	0.05394	0.0008952	0.0430703	12.3258	0.0542977	102.1	0.06503	0.0006211	0.0430703	14.2625	0.0606511	103.4	0.07396	0.001583
0.051267	8.4873	0.42807	62.84	0.1302	0.004494	0.05318	9.2655	0.10053	76.87	0.09104	0.00225	0.0433436	11.5698	0.0760495	97.24	0.04838	0.001222	0.0433436	12.2311	0.06242	103.1	0.05307	0.0009174	0.0433436	12.2889	0.0541565	102.8	0.06343	0.0006329	0.0433436	14.163	0.0602408	104.2	0.07247	0.001557
0.051541	8.7845	0.42362	63.29	0.1286	0.004475	0.053453	9.39	0.10095	77.43	0.08827	0.002259	0.0436168	11.5422	0.0758181	97.95	0.0475	0.001234	0.0436168	12.1343	0.0619742	103.8	0.05224	0.000936	0.0436168	12.1171	0.0535112	103.6	0.06197	0.0006456	0.0436168	13.9634	0.0595093	105	0.07103	0.001512
0.051814	8.493	0.42107	63.75	0.127	0.00446	0.053726	9.0783	0.097936	77.99	0.08554	0.002262	0.04389	11.3634	0.0748474	98.66	0.04667	0.001246	0.04389	11.973	0.0612858	104.6	0.05143	0.0009507	0.04389	12.002	0.0529898	104.3	0.06061	0.0006584	0.04389	13.8787	0.0591286	105.7	0.06963	0.001451
0.052087	8.687	0.43002	64.21	0.1255	0.00445	0.054	9.0747	0.10035	78.56	0.08286	0.002258	0.0441632	11.2822	0.0749915	99.37	0.04588	0.001256	0.0441632	11.9627	0.0614612	105.3	0.05062	0.0009614	0.0441632	11.8705	0.0526583	105.1	0.05936	0.0006704	0.0441632	13.7313	0.0587295	106.5	0.06824	0.001381
0.05236	8.2851	0.42832	64.67	0.124	0.004444	0.054273	8.9733	0.097193	79.12	0.08024	0.002251	0.0444365	11.1832	0.0741992	100.1	0.04512	0.001266	0.0444365	11.8228	0.0607463	106.1	0.0498	0.0009681	0.0444365	11.781	0.0522013	105.8	0.0582	0.000681	0.0444365	13.6482	0.0583098	107.2	0.06684	0.001309
0.052633	8.0381	0.42605	65.13	0.1225	0.004442	0.054546	8.7957	0.097523	79.68	0.07769	0.002241	0.0447097	11.1491	0.0736422	100.8	0.04437	0.001275	0.0447097	11.76	0.0602935	106.8	0.04897	0.0009712	0.0447097	11.69	0.0517274	106.6	0.05711	0.0006894	0.0447097	13.496	0.0576196	108	0.06543	0.001245
0.052907	7.9643	0.41787	65.59	0.1211	0.004446	0.054819	8.9753	0.097643	80.24	0.0752	0.002231	0.0449829	11.0082	0.0731571	101.5	0.04362	0.001281	0.0449829	11.6206	0.0597805	107.6	0.04809	0.000971	0.0449829	11.5642	0.0512185	107.4	0.05609	0.0006952	0.0449829	13.3423	0.0570242	108.8	0.06397	0.001197
0.05318	8.0774	0.42386	66.05	0.1196	0.004454	0.055092	8.8547	0.097649	80.8	0.07281	0.002222	0.0452562	10.9825	0.0730797	102.2	0.04287	0.001286	0.0452562	11.5577	0.059586	108.3	0.04717	0.000968	0.0452562	11.5156	0.0511388	108.1	0.05511	0.000698	0.0452562	13.2178	0.0566552	109.5	0.06247	0.001174
0.053453	8.0415	0.42439	66.5	0.1182	0.004468	0.055366	8.6241	0.096305	81.36	0.07049	0.002216	0.0455294	10.8906	0.0730191	102.9	0.04211	0.001289	0.0455294	11.4559	0.059309	109.1	0.0462	0.0009629	0.0455294	11.344	0.0505613	108.9	0.05417	0.0006977	0.0455294	13.1176	0.056347	110.3	0.06092	0.001181
0.053726	8.4326	0.41451	66.96	0.1168	0.004486	0.055639	8.6889	0.095639	81.92	0.06828	0.002216	0.0458026	10.763	0.0718527	103.6	0.04133	0.00129	0.0458026	11.3684	0.0586353	109.8	0.04517	0.0009563	0.0458026	11.2922	0.0501218	109.6	0.05324	0.0006942	0.0458026	12.9943	0.0556396	111	0.05929	0.001216
0.054	8.4554	0.42836	67.42	0.1154	0.00451	0.055912	8.5775	0.09645	82.48	0.06616	0.002223	0.0460759	10.7048	0.0720321	104.3	0.04052	0.001289	0.0460759	11.2502	0.0583909	110.6	0.04408	0.0009489	0.0460759	11.1355	0.0497168	110.4	0.05232	0.000688	0.0460759	12.9117	0.0555024	111.8	0.0576	0.001272
0.054273	7.9713	0.40886	67.88	0.114	0.004539	0.056185	8.516	0.095596	83.04	0.06415	0.002237	0.0463491	10.7685	0.0715547	105	0.03969	0.001285	0.0463491	11.2685	0.0581101	111.3	0.04293	0.0009412	0.0463491	11.112	0.0493669	111.1	0.05138	0.0006794	0.0463491	12.7962	0.0548232	112.6	0.05584	0.001343
0.054546	7.9508	0.41552	68.34	0.1126	0.004574	0.056459	8.467	0.094246	83.61	0.06224	0.00226	0.0466223	10.5796	0.0714034	105.8	0.03882	0.00128	0.0466223	11.0838	0.0576398	112.1	0.04171	0.0009339	0.0466223	10.9587	0.0489911	111.9	0.05042	0.0006694	0.0466223	12.5637	0.0541668	113.3	0.054	0.001417
0.054819	7.6677	0.41224	68.8	0.1112	0.004613	0.056732	8.4094	0.095382	84.17	0.06044	0.002291	0.0468956	10.3868	0.0701646	106.5	0.03791	0.001274	0.0468956	10.9099	0.0567769	112.8	0.04044	0.0009273	0.0468956	10.7851	0.0482115	112.6	0.04943	0.0006587	0.0468956	12.409	0.0534456	114.1	0.0521	0.001487
0.055092	8.1052	0.41602	69.26	0.1097	0.004657	0.057005	8.3982	0.09515	84.73	0.05874	0.002328	0.0471688	10.4985	0.0708341	107.2	0.03698	0.001266	0.0471688	11.0262	0.0573496	113.6	0.03911	0.0009218	0.0471688	10.8734	0.048551	113.4	0.04839	0.0006484	0.0471688	12.5032	0.0538042	114.8	0.05014	0.001547
0.055366	8.1733	0.41237	69.71	0.1083	0.004706	0.057278	8.5368	0.095813	85.29	0.05716	0.00237	0.047442	10.4829	0.0711629	107.9	0.03601	0.001257	0.047442	10.9802	0.0573995	114.3	0.03774	0.0009175	0.047442	10.8147	0.0485358	114.1	0.0473	0.0006398	0.047442	12.4479	0.0538037	115.6	0.04813	0.001591
0.055639	7.8049	0.40841	70.17	0.1069	0.004759	0.057552	8.3859	0.093919	85.85	0.05568	0.002415	0.0477152	10.1742	0.0691215	108.6	0.03501	0.001247	0.0477152	10.6683	0.0557253	115.1	0.03632	0.0009144	0.0477152	10.5419	0.0471654	114.9	0.04616	0.0006338	0.0477152	12.1721	0.0524307	116.4	0.04608	0.001617
0.055912	7.3443	0.41372	70.63	0.1054	0.004816	0.057825	8.3181	0.094549	86.41	0.0543	0.00246	0.0479885	10.2627	0.0700473	109.3	0.03398	0.001237	0.0479885	10.6849	0.0560609	115.9	0.03488	0.0009126	0.0479885	10.5834	0.0474888	115.6	0.04495	0.0006315	0.0479885	12.1574	0.0525343	117.1	0.044	0.001622
0.056185	8.3023	0.41288	71.09	0.1039	0.004876	0.058098	8.1522	0.09362	86.97	0.05301	0.002504	0.0482617	10.2071	0.0696605	110	0.03294	0.001227	0.0482617	10.7163	0.056125	116.6	0.03342	0.0009118	0.0482617	10.5663	0.0474039	116.4	0.04367	0.0006336	0.0482617	12.1438	0.0524777	117.9	0.0419	0.001608
0.056459	7.7585	0.40493	71.55	0.1024	0.00494	0.058371	8.106	0.092094	87.53	0.05182	0.002544	0.0485349	10.123	0.068963	110.7	0.03188	0.001217	0.0485349	10.5604	0.0553874	117.4	0.03195	0.0009119	0.0485349	10.3585	0.0465203	117.1	0.04233	0.0006402	0.0485349	11.9043	0.0514607	118.6	0.03981	0.001577
0.056732	7.0606	0.40882	72.01	0.1009	0.005006	0.058644	8.1209	0.093854	88.09	0.05072	0.002577	0.0488082	9.95383	0.0685346	111.4	0.03081	0.001208	0.0488082	10.4334	0.0550181	118.1	0.03049	0.0009128	0.0488082	10.2302	0.0461457	117.9	0.04093	0.0006512	0.0488082	11.8026	0.0512081	119.4	0.03773	0.001532
0.057005	7.3644	0.41079	72.47	0.09937	0.005074	0.058918	8.1183	0.092842	88.66	0.0497	0.002603	0.0490814	10.0731	0.069184	112.1	0.02974	0.001201	0.0490814	10.5034	0.0553216	118.9	0.02904	0.0009144	0.0490814	10.3196	0.0464724	118.6	0.03947	0.0006661	0.0490814	11.8831	0.0514888	120.2	0.03568	0.001478
0.057278	7.7707	0.41241	72.93	0.0978	0.005144	0.059191	8.2314	0.093847	89.22	0.04874	0.002619	0.0493546	9.95573	0.0686419	112.9	0.02867	0.001195	0.0493546	10.4584	0.0551259	119.6	0.02762	0.0009165	0.0493546	10.1939	0.0460156	119.4	0.03796	0.000684	0.0493546	11.7521	0.0510069	120.9	0.03368	0.001424
0.057552	7.1872	0.40279	73.38	0.0962	0.005214	0.059464	7.9371	0.092306	89.78	0.04786	0.002625	0.0496279	9.70403	0.0665237	113.6	0.02761	0.001191	0.0496279	10.135	0.0533027	120.4	0.02625	0.0009193	0.0496279	9.92013	0.0446208	120.1	0.0364	0.0007038	0.0496279	11.4295	0.0494407	121.7	0.03174	0.001376
0.057825	7.3832	0.40773	73.84	0.09458	0.005284	0.059737	7.9248	0.091323	90.34	0.04703	0.002621	0.0499011	9.87066	0.0682743	114.3	0.02657	0.001189	0.0499011	10.2287	0.0542833	121.1	0.02492	0.0009228	0.0499011	10.0325	0.0453788	120.9	0.03481	0.0007244	0.0499011	11.4826	0.0500067	122.5	0.02988	0.001343
0.058098	7.4332	0.40667	74.3	0.09293	0.005354	0.060011	7.8719	0.092144	90.9	0.04625	0.002606	0.0501743	9.5117	0.0665822	115	0.02555	0.00119	0.0501743	10.0059	0.0532436	121.9	0.02366	0.0009271	0.0501743	9.7603	0.0442683	121.6	0.03319	0.0007446	0.0501743	11.2067	0.0488709	123.2	0.0281	0.001332
0.058371	7.2645	0.40004	74.76	0.09126	0.005423	0.060284	7.8151	0.090995	91.46	0.04551	0.002581	0.0504476	9.62125	0.0668273	115.7	0.02456	0.001193	0.0504476	9.97978	0.0530492	122.6	0.02246	0.0009326	0.0504476	9.80978	0.0443538	122.4	0.03155	0.0007635	0.0504476	11.2291	0.0488473	124	0.02642	0.001345
0.058644	7.2854	0.40801	75.22	0.08955	0.00549	0.060557	7.7454	0.090907	92.02	0.04481	0.002547	0.0507208	9.59403	0.066538	116.4	0.02361	0.0012	0.0507208	9.90504	0.0527113	123.4	0.02134	0.0009393	0.0507208	9.64372	0.043748	123.1	0.02991	0.0007803	0.0507208	11.0797	0.048322	124.7	0.02484	0.001382
0.058918	7.1622	0.40243	75.68	0.08783	0.005555	0.06083	7.6273	0.090788	92.58	0.04413	0.002506	0.050994	9.5587	0.0660746	117.1	0.02269	0.001209	0.050994	9.8711	0.0523708	124.1	0.0203	0.0009474	0.050994	9.57055	0.0433888	123.9	0.02829	0.0007942	0.050994	11.0352	0.0480479	125.5	0.02338	0.001439
0.059191	7.2075	0.40488	76.14	0.08608	0.005617	0.061104	7.5734	0.090174	93.14	0.04346	0.00246	0.0512672	9.37666	0.0660265	117.8	0.02181	0.00122	0.0512672	9.78001	0.0523828	124.9	0.01934	0.0009571	0.0512672	9.52356	0.0434111	124.6	0.02668	0.0008049	0.0512672	10.9266	0.0478412	126.3	0.02203	0.001509
0.059464	7.3879	0.4044	76.59	0.08431	0.005676	0.061377	7.6215	0.089148	93.71	0.04281	0.002411	0.0515405	9.34655	0.0655128	118.5	0.02098	0.001234	0.0515405	9.76073	0.0520656	125.6	0.01846	0.0009683	0.0515405	9.51164	0.0431779	125.4	0.02511	0.0008122	0.0515405	10.9252	0.0476696	127	0.02079	0.001584
0.059737	6.8196	0.39718	77.05	0.08252	0.005732	0.06165	7.4213	0.089691	94.27	0.04215	0.002362	0.0518137	9.186	0.0646603	119.2	0.02018	0.001251	0.0518137	9.55995	0.0511971	126.4	0.01767	0.0009808	0.0518137	9.29197	0.0423532	126.1	0.02358	0.0008162	0.0518137	10.6382	0.0465683	127.8	0.01967	0.001656
0.060011	7.2346	0.40439	77.51	0.08072	0.005784	0.061923	7.401	0.089123	94.83	0.0415	0.002315	0.0520869	9.29889	0.0657805	120	0.01943	0.001269	0.0520869	9.68463	0.0520893	127.1	0.01696	0.0009946	0.0520869	9.44679	0.0430956	126.9	0.02211	0.0008172	0.0520869	10.809	0.0473898	128.5	0.01866	0.001721
0.060284	7.1894	0.39849	77.97	0.0789	0.005832	0.062196	7.3265	0.087713	95.39	0.04083	0.002274	0.0523602	9.299	0.0656134	120.7	0.01872	0.001289	0.0523602	9.64244	0.0518111	127.9	0.01633	0.001009	0.0523602	9.35453	0.0426866	127.6	0.0207	0.0008156	0.0523602	10.6975	0.0469316	129.3	0.01776	0.001773
0.060557	6.472	0.39707	78.43	0.07707	0.005876	0.06247	7.2391	0.088788	95.95	0.04016	0.002242	0.0526334	9.16499	0.0649052	121.4	0.01805	0.00131	0.0526334	9.46316	0.0510147	128.6	0.01576	0.001024	0.0526334	9.13478	0.041917	128.4	0.01938	0.000812	0.0526334	10.5065	0.0462248	130.1	0.01695	0.001808
0.06083	6.833	0.40096	78.89	0.07523	0.005917	0.062743	7.3232	0.088856	96.51	0.03947	0.00222	0.0529066	9.09196	0.0640364	122.1	0.01742	0.001331	0.0529066	9.33649	0.050263	129.4	0.01527	0.001039	0.0529066	9.06427	0.0414011	129.1	0.01813	0.0008074	0.0529066	10.4076	0.0456241	130.8	0.01624	0.001826
0.061104	7.0013	0.39781	79.35	0.07338	0.005953	0.063016	7.2782	0.088144	97.07	0.03875	0.002209	0.0531799	9.06709	0.0646298	122.8	0.01681	0.001353	0.0531799	9.39078	0.0507761	130.1	0.01483	0.001054	0.0531799	9.08908	0.0416282	129.9	0.01698	0.0008025	0.0531799	10.4332	0.0458627	131.6	0.0156	0.001826
0.061377	7.3908	0.39405	79.81	0.07153	0.005985	0.063289	7.1044	0.087315	97.63	0.03802	0.002212	0.0534531	9.0723	0.0645788	123.5	0.01624	0.001374	0.0534531	9.3952	0.0507773	130.9	0.01444	0.001068	0.0534531	9.03393	0.0414637	130.6	0.01592	0.0007981	0.0534531	10.3546	0.0456136	132.3	0.01503	0.00181
0.06165	6.6546	0.39804	80.26	0.06969	0.006014	0.063563	7.1315	0.087062	98.19	0.03727	0.002226	0.0537263	8.73634	0.062535	124.2	0.01568	0.001395	0.0537263	9.08304	0.0491762	131.7	0.01409	0.001081	0.0537263	8.8197	0.0404031	131.4	0.01495	0.0007952	0.0537263	10.0744	0.0443306	133.1	0.01451	0.001781
0.061923	6.5219	0.39265	80.72	0.06785	0.006039	0.063836	7.1864	0.087477	98.76	0.03649	0.002251	0.0539996	8.90128	0.0642366	124.9	0.01515	0.001415	0.0539996	9.15359	0.050082	132.4	0.01377	0.001093	0.0539996	8.87378	0.0409931	132.1	0.01408	0.0007941	0.0539996	10.1791	0.0450847	133.9	0.01403	0.001741
0.062196	6.314	0.38805	81.18	0.06602	0.006062	0.064109	7.118	0.087488	99.32	0.0357	0.002285	0.0542728	8.64135	0.0619802	125.6	0.01462	0.001434	0.0542728	8.98852	0.0486402	133.2	0.01347	0.001102	0.0542728	8.6399	0.0396565	132.9	0.01331	0.0007954	0.0542728	9.87915	0.0435072	134.6	0.01358	0.001698
0.06247	6.5175	0.3949	81.64	0.0642	0.006082	0.064382	7.0432	0.087123	99.88	0.03488	0.002326	0.054546	8.64335	0.0622284	126.3	0.01411	0.001451	0.054546	8.90549	0.0486223	133.9	0.01318	0.001111	0.054546	8.55181	0.0395473	133.6	0.01264	0.000799	0.054546	9.82923	0.04351	135.4	0.01315	0.001656
0.062743	6.8424	0.39548	82.1	0.0624	0.0061	0.064656	6.974	0.086455	100.4	0.03405	0.002371	0.0548192	8.57854	0.0619392	127.1	0.01359	0.001467	0.0548192	8.84316	0.0483219	134.7	0.01289	0.001118	0.0548192	8.55475	0.0394512	134.4	0.01205	0.0008049	0.0548192	9.74655	0.0431488	136.1	0.01271	0.001621
0.063016	7.0936	0.39517	82.56	0.06062	0.006116	0.064929	6.9319	0.086106	101	0.0332	0.002417	0.0550925	8.61679	0.0621633	127.8	0.01307	0.001482	0.0550925	8.87565	0.0484587	135.4	0.0126	0.001123	0.0550925	8.51171	0.0393564	135.1	0.01155	0.0008124	0.0550925	9.75335	0.0432046	136.9	0.01227	0.001599
0.063289	5.6922	0.38833	83.02	0.05886	0.006132	0.065202	6.8238	0.085644	101.6	0.03234	0.002463	0.0553657	8.42954	0.061424	128.5	0.01254	0.001495	0.0553657	8.72065	0.0477899	136.2	0.01229	0.001128	0.0553657	8.33923	0.0386685	135.9	0.01113	0.0008208	0.0553657	9.56355	0.0424564	137.7	0.01181	0.001594
0.063563	7.5299	0.39106	83.47	0.05713	0.006146	0.065475	6.9352	0.086823	102.1	0.03148	0.002507	0.0556389	8.43838	0.0608918	129.2	0.012	0.001507	0.0556389	8.61396	0.0472013	136.9	0.01196	0.001132	0.0556389	8.27255	0.0382738	136.6	0.01077	0.0008295	0.0556389	9.47729	0.0419993	138.4	0.01133	0.001608
0.063836	6.1242	0.38932	83.93	0.05542	0.00616	0.065748	6.771	0.085811	102.7	0.03062	0.002546	0.0559122	8.45437	0.061521	129.9	0.01145	0.001518	0.0559122	8.63537	0.0475858	137.7	0.0116	0.001136	0.0559122	8.2425	0.0383724	137.4	0.01047	0.0008374	0.0559122	9.44121	0.0420838	139.2	0.01082	0.001641
0.064109	6.5805	0.39093	84.39	0.05375	0.006175	0.066022	6.8435	0.084873	103.2	0.02975	0.002579	0.0561854	8.29105	0.0606574	130.6	0.01088	0.001528	0.0561854	8.56064	0.0470893	138.4	0.01122	0.00114	0.0561854	8.1809	0.0379791	138.1	0.01023	0.0008438	0.0561854	9.38335	0.0416951	139.9	0.01027	0.00169
0.064382	6.1751	0.38853	84.85	0.05211	0.00619	0.066295	6.5903	0.084371	103.8	0.0289	0.002606	0.0564586	8.25777	0.0600717	131.3	0.01029	0.001536	0.0564586	8.42424	0.0463888	139.2	0.0108	0.001144	0.0564586	8.11729	0.0376076	138.9	0.01002	0.000848	0.0564586	9.2133	0.0409638	140.7	0.00968	0.001752
0.064656	6.1238	0.38836	85.31	0.05051	0.006206	0.066568	6.7611	0.085154	104.4	0.02805	0.002628	0.0567319	8.19011	0.0603957	132	0.009685	0.001544	0.0567319	8.43593	0.0467003	139.9	0.01036	0.00115	0.0567319	8.04413	0.0375801	139.6	0.009843	0.0008493	0.0567319	9.14694	0.0409382	141.5	0.009058	0.001821
0.064929	6.0207	0.38617	85.77	0.04895	0.006223	0.066841	6.6828	0.084282	104.9	0.02722	0.002642	0.0570051	8.29076	0.0606586	132.7	0.00906	0.001552	0.0570051	8.56838	0.0471467	140.7	0.009874	0.001157	0.0570051	8.12109	0.0377637	140.4	0.009682	0.0008477	0.0570051	9.24723	0.0412225	142.2	0.0084	0.001893
0.065202	6.499	0.38629	86.23	0.04743	0.006242	0.067115	6.6187	0.084064	105.5	0.02641	0.002652	0.0572783	8.16878	0.0605033	133.4	0.00842	0.001558	0.0572783	8.39023	0.0466287	141.4	0.009362	0.001165	0.0572783	8.02925	0.037488	141.1	0.009529	0.0008429	0.0572783	9.14903	0.040923	143	0.007712	0.001963
0.065475	6.199	0.38947	86.68	0.04595	0.006262	0.067388	6.6497	0.084597	106.1	0.02563	0.002656	0.0575516	8.05406	0.0592208	134.1	0.007767	0.001565	0.0575516	8.29805	0.045847	142.2	0.008822	0.001175	0.0575516	7.88145	0.0367137	141.9	0.009373	0.0008353	0.0575516	8.99957	0.040142	143.7	0.007	0.002027
0.065748	6.099	0.38741	87.14	0.04451	0.006284	0.067661	6.5304	0.084658	106.6	0.02487	0.002657	0.0578248	8.0351	0.0596048	134.9	0.007104	0.001571	0.0578248	8.14379	0.0455323	142.9	0.00826	0.001186	0.0578248	7.80112	0.0365713	142.6	0.009206	0.0008254	0.0578248	8.92207	0.0399909	144.5	0.006269	0.00208
0.066022	6.4764	0.3829	87.6	0.04312	0.006308	0.067934	6.5386	0.083795	107.2	0.02415	0.002655	0.058098	8.02385	0.0594754	135.6	0.006435	0.001577	0.058098	8.11212	0.0453673	143.7	0.00768	0.001199	0.058098	7.74402	0.0363158	143.4	0.009018	0.000814	0.058098	8.86907	0.0397621	145.3	0.005529	0.002119
0.066295	6.5344	0.38486	88.06	0.04178	0.006333	0.068208	6.5628	0.083338	107.7	0.02345	0.002652	0.0583713	7.70652	0.0575781	136.3	0.005766	0.001582	0.0583713	7.9765	0.0444861	144.4	0.007088	0.001213	0.0583713	7.56745	0.0354821	144.1	0.008803	0.0008024	0.0583713	8.65303	0.0387824	146	0.004788	0.002141
0.066568	5.9001	0.38269	88.52	0.04048	0.006359	0.068481	6.4459	0.08313	108.3	0.02279	0.002648	0.0586445	7.79145	0.0587111	137	0.005101	0.001588	0.0586445	7.99751	0.0450239	145.2	0.006492	0.001228	0.0586445	7.65094	0.0360149	144.9	0.008556	0.0007916	0.0586445	8.72303	0.0392781	146.8	0.004055	0.002143
0.066841	6.5705	0.38272	88.98	0.03922	0.006386	0.068754	6.4639	0.082643	108.9	0.02217	0.002646	0.0589177	7.75908	0.0581132	137.7	0.004447	0.001593	0.0589177	8.04018	0.0448525	145.9	0.005898	0.001243	0.0589177	7.59264	0.0356243	145.6	0.008271	0.0007831	0.0589177	8.67764	0.0389225	147.5	0.003341	0.002124
0.067115	6.4094	0.38194	89.44	0.03801	0.006415	0.069027	6.431	0.082697	109.4	0.02158	0.002645	0.0591909	7.76332	0.0583812	138.4	0.003809	0.001598	0.0591909	7.96482	0.0447082	146.7	0.005315	0.001259	0.0591909	7.50977	0.0354369	146.4	0.007946	0.0007778	0.0591909	8.61702	0.0387869	148.3	0.002653	0.002083
0.067388	5.9224	0.38386	89.9	0.03685	0.006444	0.0693	6.0975	0.080908	110	0.02103	0.002647	0.0594642	7.71675	0.0580311	139.1	0.003193	0.001602	0.0594642	7.86248	0.0442825	147.4	0.004748	0.001275	0.0594642	7.45894	0.0351936	147.1	0.007579	0.0007768	0.0594642	8.47046	0.038241	149.1	0.002001	0.002022
0.067661	5.5844	0.38408	90.35	0.03572	0.006473	0.069574	6.3169	0.082553	110.5	0.0205	0.002652	0.0597374	7.56095	0.0570712	139.8	0.002606	0.001606	0.0597374	7.70859	0.0435414	148.2	0.004206	0.001291	0.0597374	7.33647	0.0345599	147.9	0.007171	0.0007803	0.0597374	8.33061	0.0375885	149.8	0.001393	0.001946
0.067934	6.1374	0.38334	90.81	0.03464	0.006502	0.069847	6.2417	0.083163	111.1	0.02001	0.002658	0.0600106	7.6053	0.0578169	140.5	0.002052	0.00161	0.0600106	7.74576	0.0439706	149	0.003695	0.001307	0.0600106	7.30695	0.0346659	148.6	0.006724	0.000788	0.0600106	8.36673	0.0378842	150.6	0.0008333	0.001867
0.068208	5.708	0.37923	91.27	0.0336	0.006531	0.07012	6.1801	0.081445	111.7	0.01955	0.002667	0.0602839	7.58552	0.0573828	141.2	0.001538	0.001613	0.0602839	7.70399	0.0436378	149.7	0.003221	0.001322	0.0602839	7.30084	0.0345096	149.4	0.006242	0.000799	0.0602839	8.31763	0.0375852	151.4	0.0003288	0.001802
0.068481	5.6956	0.37838	91.73	0.0326	0.006558	0.070393	6.1635	0.081562	112.2	0.01912	0.002678	0.0605571	7.45925	0.0568155	142	0.001066	0.001616	0.0605571	7.55835	0.0430426	150.5	0.002787	0.001335	0.0605571	7.15293	0.0340027	150.1	0.005728	0.0008115	0.0605571	8.1856	0.0371188	152.1	-0.0001174	0.001776
0.068754	6.1039	0.37737	92.19	0.03164	0.006583	0.070667	6.2	0.081303	112.8	0.0187	0.00269	0.0608303	7.4858	0.057188	142.7	0.0006425	0.001619	0.0608303	7.61234	0.0433554	151.2	0.002399	0.001347	0.0608303	7.172	0.0341011	150.9	0.005189	0.0008235	0.0608303	8.1726	0.0370902	152.9	-0.000503	0.001813
0.069027	6.2391	0.37901	92.65	0.03071	0.006607	0.07094	6.0358	0.080432	113.3	0.0183	0.002703	0.0611036	7.34951	0.0563971	143.4	0.000269	0.001622	0.0611036	7.50165	0.0427517	152	0.002057	0.001356	0.0611036	7.07884	0.033663	151.6	0.004633	0.0008326	0.0611036	8.04986	0.0365516	153.6	-0.0008271	0.001928
0.0693	6.0613	0.37429	93.11	0.02981	0.006627	0.071213	5.9843	0.081298	113.9	0.01791	0.002717	0.0613768	7.28046	0.055507	144.1	-5.21e-05	0.001624	0.0613768	7.37534	0.0419811	152.7	0.001764	0.001361	0.0613768	6.93746	0.0330383	152.4	0.004068	0.0008361	0.0613768	7.90137	0.0359064	154.4	-0.00109	0.002121
0.069574	5.5541	0.37745	93.56	0.02894	0.006645	0.071486	5.873	0.07879	114.5	0.01753	0.00273	0.06165	7.21379	0.0559623	144.8	-0.0003196	0.001625	0.06165	7.36392	0.0423239	153.5	0.001518	0.001362	0.06165	6.9759	0.0332861	153.1	0.003503	0.0008312	0.06165	7.94958	0.0361901	155.2	-0.001292	0.002369
0.069847	5.2723	0.3808	94.02	0.0281	0.006658	0.07176	6.1132	0.081157	115	0.01715	0.002744	0.0619233	7.09807	0.0553239	145.5	-0.0005335	0.001626	0.0619233	7.29671	0.0418506	154.2	0.001318	0.001357	0.0619233	6.89377	0.0329393	153.9	0.002947	0.0008153	0.0619233	7.83167	0.035731	155.9	-0.001434	0.00264
0.07012	5.7648	0.37397	94.48	0.02728	0.006667	0.072033	5.9322	0.079803	115.6	0.01677	0.002759	0.0621965	7.12266	0.0547559	146.2	-0.0006946	0.001625	0.0621965	7.20591	0.04125	155	0.001161	0.001344	0.0621965	6.80414	0.0324393	154.6	0.002411	0.0007857	0.0621965	7.71949	0.0351523	156.7	-0.001518	0.002895
0.070393	6.0301	0.37674	94.94	0.02649	0.00667	0.072306	5.8864	0.079643	116.2	0.01637	0.002775	0.0624697	7.14738	0.0555157	146.9	-0.000805	0.001622	0.0624697	7.27674	0.0418926	155.7	0.001042	0.001323	0.0624697	6.83041	0.0327469	155.4	0.001905	0.0007398	0.0624697	7.7692	0.0355136	157.4	-0.001541	0.003092
0.070667	6.1822	0.37327	95.4	0.02572	0.006667	0.072579	5.8916	0.080393	116.7	0.01596	0.002793	0.0627429	7.1053	0.0552855	147.6	-0.0008677	0.001617	0.0627429	7.19546	0.0415517	156.5	0.0009548	0.001292	0.0627429	6.78076	0.0325156	156.1	0.001438	0.0006752	0.0627429	7.73845	0.0353862	158.2	-0.001503	0.003182
0.07094	5.5203	0.37111	95.86	0.02496	0.006657	0.072852	5.9131	0.079696	117.3	0.01553	0.002814	0.0630162	6.95992	0.0545941	148.3	-0.0008864	0.001608	0.0630162	7.1549	0.0413388	157.2	0.0008928	0.001248	0.0630162	6.69943	0.0321954	156.9	0.00102	0.0005897	0.0630162	7.62642	0.0349125	159	-0.001396	0.003112
0.071213	5.3969	0.37696	96.32	0.02421	0.006639	0.073126	5.6527	0.078767	117.8	0.01507	0.002839	0.0632894	6.88822	0.0541918	149.1	-0.000866	0.001594	0.0632894	7.04998	0.0408098	158	0.0008478	0.00119	0.0632894	6.61793	0.0318083	157.6	0.0006595	0.0004812	0.0632894	7.50995	0.0344232	159.7	-0.001211	0.002827
0.071486	5.4969	0.36536	96.78	0.02348	0.006613	0.073399	5.8171	0.078612	118.4	0.01458	0.00287	0.0635626	6.92654	0.0543151	149.8	-0.0008119	0.001575	0.0635626	7.05421	0.0408105	158.7	0.0008112	0.001116	0.0635626	6.58642	0.0316864	158.4	0.0003649	0.0003478	0.0635626	7.48422	0.0343185	160.5	-0.0009329	0.00226
0.07176	5.6089	0.37474	97.23	0.02275	0.006578	0.073672	5.799	0.079016	119	0.01406	0.002906	0.0638359	6.90985	0.0542328	150.5	-0.00073	0.001549	0.0638359	7.01418	0.0407261	159.5	0.0007737	0.001024	0.0638359	6.52795	0.0315149	159.1	0.0001432	0.0001879	0.0638359	7.39635	0.0340482	161.2	-0.0005391	0.001343
0.072033	5.2525	0.36905	97.69	0.02202	0.006532	0.073945	5.8109	0.078514	119.5	0.0135	0.002948	0.0641091	6.84955	0.0542302	151.2	-0.000627	0.001514	0.0641091	7.01624	0.0407865	160.2	0.0007257	0.0009118	0.0641091	6.54617	0.0315807	159.9	0	0	0.0641091	7.4193	0.0341393	162	0	0
0.072306	5.4391	0.36828	98.15	0.0213	0.006475	0.074219	5.6858	0.077853	120.1	0.01291	0.002996	0.0643823	6.73995	0.0536922	151.9	-0.0005095	0.001471	0.0643823	6.8491	0.0400821	161	0.0006574	0.0007785	0.0643823	6.41299	0.031089				0.0643823	7.27054	0.0335822
0.072579	5.7108	0.37415	98.61	0.02058	0.006405	0.074492	5.7124	0.079029	120.6	0.01228	0.003048	0.0646556	6.74346	0.0534742	152.6	-0.0003844	0.001416	0.0646556	6.85457	0.0400633	161.7	0.0005594	0.0006222	0.0646556	6.40432	0.0309876				0.0646556	7.26131	0.0335013
0.072852	5.3874	0.37004	99.07	0.01985	0.006323	0.074765	5.6725	0.077787	121.2	0.01161	0.003102	0.0649288	6.75443	0.0533892	153.3	-0.0002587	0.001349	0.0649288	6.79116	0.0397469	162.5	0.0004227	0.0004412	0.0649288	6.37975	0.0308671				0.0649288	7.22159	0.0333115
0.073126	4.5737	0.36542	99.53	0.01912	0.006226	0.075038	5.508	0.077332	121.8	0.0109	0.003156	0.065202	6.61988	0.052979	154	-0.0001388	0.001268	0.065202	6.70289	0.0394383	163.2	0.0002387	0.0002342	0.065202	6.25349	0.0304111				0.065202	7.11165	0.032913
0.073399	4.7773	0.36264	99.99	0.01838	0.006114	0.075312	5.5176	0.077883	122.3	0.01016	0.003208	0.0654753	6.6816	0.0534619	154.7	-3.116e-05	0.001172	0.0654753	6.81515	0.0399747	164	0	0	0.0654753	6.3313	0.0307486				0.0654753	7.18942	0.0332496
0.073672	5.2643	0.36766	100.4	0.01763	0.005986	0.075585	5.5585	0.077763	122.9	0.009395	0.003252	0.0657485	6.56785	0.0529549	155.4	5.862e-05	0.00106	0.0657485	6.63055	0.0392937				0.0657485	6.20321	0.0302647				0.0657485	7.03387	0.0326605
0.073945	5.1752	0.36381	100.9	0.01686	0.005841	0.075858	5.2695	0.076806	123.4	0.0086	0.003286	0.0660217	6.62702	0.0526339	156.2	0.0001255	0.0009311	0.0660217	6.56705	0.0388329				0.0660217	6.13766	0.0298983				0.0660217	6.96053	0.0322759
0.074219	5.4088	0.36259	101.4	0.01608	0.005678	0.076131	5.4142	0.076849	124	0.007785	0.003304	0.0662949	6.44477	0.0521982	156.9	0.0001651	0.0007839	0.0662949	6.52797	0.0386526				0.0662949	6.10043	0.0297186				0.0662949	6.90888	0.0320486
0.074492	4.8242	0.37012	101.8	0.01528	0.005496	0.076404	5.3232	0.076884	124.6	0.006959	0.003302	0.0665682	6.40309	0.0520502	157.6	0.0001742	0.0006178	0.0665682	6.45927	0.0385064				0.0665682	6.04748	0.0296109				0.0665682	6.84781	0.0319146
0.074765	5.3286	0.36397	102.3	0.01446	0.005295	0.076678	5.4097	0.075486	125.1	0.006128	0.003274	0.0668414	6.43774	0.0520475	158.3	0.0001504	0.0004321	0.0668414	6.44763	0.0383694				0.0668414	6.01967	0.0294356				0.0668414	6.85855	0.0318662
0.075038	5.0722	0.36359	102.7	0.01362	0.005072	0.076951	5.2679	0.075505	125.7	0.005303	0.003217	0.0671146	6.33837	0.0516429	159	9.244e-05	0.0002263	0.0671146	6.37566	0.0381113				0.0671146	5.9233	0.0290944				0.0671146	6.72593	0.0314033
0.075312	5.3214	0.36771	103.2	0.01275	0.004829	0.077224	5.4123	0.075849	126.2	0.004494	0.003126	0.0673879	6.36215	0.0519352	159.7	0	0	0.0673879	6.43457	0.0384482				0.0673879	6.00843	0.0294199				0.0673879	6.79475	0.0316617
0.075585	5.7379	0.36594	103.7	0.01187	0.004563	0.077497	5.2863	0.075981	126.8	0.003713	0.002994	0.0676611	6.37002	0.0519243				0.0676611	6.39396	0.0382164				0.0676611	5.92877	0.0291692				0.0676611	6.72667	0.0314501
0.075858	5.5016	0.36524	104.1	0.01095	0.004274	0.077771	5.1554	0.075875	127.4	0.00297	0.002819	0.0679343	6.23605	0.0511759				0.0679343	6.31062	0.0378253				0.0679343	5.79203	0.0286406				0.0679343	6.5689	0.0308425
0.076131	5.3261	0.36255	104.6	0.01001	0.003961	0.078044	5.2248	0.075196	127.9	0.00228	0.002594	0.0682076	6.32615	0.0511973				0.0682076	6.32866	0.0377146				0.0682076	5.86753	0.028739				0.0682076	6.64083	0.0309304
0.076404	4.8317	0.36261	105	0.009032	0.003624	0.078317	5.1582	0.07468	128.5	0.001655	0.002317	0.0684808	6.16163	0.050899				0.0684808	6.20284	0.0374345				0.0684808	5.72768	0.0283648				0.0684808	6.46769	0.0304308
0.076678	4.8338	0.35508	105.5	0.008027	0.003262	0.07859	5.2558	0.075351	129.1	0.001109	0.001982	0.068754	6.08912	0.0503048				0.068754	6.12381	0.0369227				0.068754	5.67983	0.0280779				0.068754	6.43985	0.030231
0.076951	4.7519	0.35729	105.9	0.006989	0.002875	0.078864	5.0699	0.074692	129.6	0.0006565	0.001587	0.0690273	6.15135	0.0505777				0.0690273	6.12788	0.0370191				0.0690273	5.66303	0.0280389				0.0690273	6.41614	0.030179
0.077224	4.3317	0.35609	106.4	0.005918	0.002463	0.079137	5.2986	0.076773	130.2	0.0003114	0.001127	0.0693005	5.97688	0.0496286				0.0693005	5.99393	0.0363023				0.0693005	5.56613	0.0275944				0.0693005	6.25522	0.0294932
0.077497	4.6318	0.36026	106.9	0.004811	0.002024	0.07941	5.0182	0.074205	130.7	8.784e-05	0.0005988	0.0695737	6.14777	0.0506459				0.0695737	6.10546	0.0369291				0.0695737	5.63895	0.0279576				0.0695737	6.3832	0.030054
0.077771	4.694	0.36211	107.3	0.003667	0.001558	0.079683	4.9821	0.073747	131.3	0	0	0.0698469	6.03413	0.0506748				0.0698469	6.06231	0.0369945				0.0698469	5.61163	0.0279719				0.0698469	6.33611	0.0299552
0.078044	5.4385	0.3579	107.8	0.002485	0.001066	0.079956	4.9273	0.07368				0.0701202	5.9389	0.0496621				0.0701202	6.00078	0.0363643				0.0701202	5.50946	0.0274106				0.0701202	6.2256	0.0293931
0.078317	4.7895	0.35532	108.2	0.001263	0.0005466	0.08023	4.9775	0.074942				0.0703934	5.83216	0.049456				0.0703934	5.86253	0.0359921				0.0703934	5.43656	0.0271734				0.0703934	6.1482	0.0291456
0.07859	4.1762	0.35613	108.7	0	0	0.080503	4.9066	0.07515				0.0706666	5.82949	0.0492367				0.0706666	5.8843	0.0359321				0.0706666	5.40436	0.0270229				0.0706666	6.10743	0.0289444
0.078864	4.6357	0.35613				0.080776	4.9089	0.074039				0.0709399	5.86501	0.0491055				0.0709399	5.80533	0.0355261				0.0709399	5.35434	0.0267767				0.0709399	6.0456	0.0286711
0.079137	4.1232	0.3615				0.081049	4.8012	0.075096				0.0712131	5.80005	0.0494969				0.0712131	5.81857	0.0359111				0.0712131	5.34962	0.0269286				0.0712131	6.0695	0.0289308
0.07941	4.579	0.35443				0.081323	4.777	0.075217				0.0714863	5.70673	0.0480806				0.0714863	5.71885	0.0349896				0.0714863	5.24707	0.0262231				0.0714863	5.94707	0.0281752
0.079683	4.4883	0.35221				0.081596	4.8036	0.075031				0.0717596	5.83522	0.0492022				0.0717596	5.75379	0.0355171				0.0717596	5.28831	0.0266073				0.0717596	6.0038	0.0285972
0.079956	4.6791	0.35389				0.081869	4.8906	0.075619				0.0720328	5.63835	0.0483065				0.0720328	5.69521	0.0350983				0.0720328	5.23497	0.0263013				0.0720328	5.90808	0.0281316
0.08023	4.271	0.35789				0.082142	4.6983	0.07457				0.072306	5.56675	0.0481107				0.072306	5.62984	0.0349155				0.072306	5.16048	0.0260421				0.072306	5.83417	0.02788
0.080503	3.4746	0.35931				0.082416	4.9397	0.07699				0.0725793	5.59751	0.0483697				0.0725793	5.64182	0.0350857				0.0725793	5.19465	0.026263				0.0725793	5.85027	0.0280481
0.080776	4.5876	0.35576				0.082689	4.7362	0.075449				0.0728525	5.64228	0.0482713				0.0728525	5.63477	0.0349319				0.0728525	5.1721	0.0261279				0.0728525	5.83298	0.0279099
0.081049	4.4149	0.36423				0.082962	4.7088	0.075989				0.0731257	5.58334	0.047993				0.0731257	5.54895	0.0345159				0.0731257	5.06616	0.025686				0.0731257	5.75674	0.0275415
0.081323	3.9206	0.36178				0.083235	4.6188	0.074566				0.0733989	5.46372	0.047231				0.0733989	5.456	0.0340417				0.0733989	4.99923	0.0253126				0.0733989	5.65655	0.0271
0.081596	4.107	0.36191				0.083508	4.7132	0.075205				0.0736722	5.46682	0.0474846				0.0736722	5.44111	0.0341737				0.0736722	4.98416	0.0253724				0.0736722	5.64666	0.0271489
0.081869	4.5004	0.36488				0.083782	4.6876	0.075083				0.0739454	5.494	0.0474001				0.0739454	5.42864	0.0339953				0.0739454	4.99347	0.0253329				0.0739454	5.63986	0.0270713
0.082142	4.4715	0.36195				0.084055	4.5884	0.074632				0.0742186	5.41629	0.0470675				0.0742186	5.38766	0.0337532				0.0742186	4.92391	0.0250326				0.0742186	5.53938	0.0266549
0.082416	4.0924	0.36984				0.084328	4.5465	0.075519				0.0744919	5.4126	0.0473147				0.0744919	5.39518	0.0340167				0.0744919	4.95437	0.0252734				0.0744919	5.58779	0.0269915
0.082689	4.5073	0.36575				0.084601	4.5703	0.074202				0.0747651	5.3566	0.0467213				0.0747651	5.31342	0.0334886				0.0747651	4.85707	0.0247683				0.0747651	5.52183	0.0266086
0.082962	4.3922	0.37052				0.084875	4.5307	0.074843				0.0750383	5.30292	0.0465003				0.0750383	5.32381	0.03351				0.0750383	4.82787	0.0246731				0.0750383	5.45457	0.0263466
0.083235	4.0425	0.36168				0.085148	4.6066	0.075909				0.0753116	5.32758	0.0469427				0.0753116	5.32098	0.0336803				0.0753116	4.86197	0.0248691				0.0753116	5.49237	0.0265431
0.083508	3.9072	0.36318				0.085421	4.5357	0.0752				0.0755848	5.21617	0.0464318				0.0755848	5.28611	0.0334433				0.0755848	4.76303	0.0244927				0.0755848	5.37406	0.0261151
0.083782	3.684	0.36331				0.085694	4.4112	0.075383				0.075858	5.171	0.0462874				0.075858	5.21269	0.0331626				0.075858	4.73282	0.0243718				0.075858	5.36917	0.0260786
0.084055	4.5	0.36516				0.085968	4.3887	0.074154				0.0761313	5.24614	0.0463057				0.0761313	5.18875	0.0329833				0.0761313	4.75639	0.0243651				0.0761313	5.33704	0.0258839
0.084328	3.9928	0.36994				0.086241	4.2529	0.075071				0.0764045	5.1965	0.0462337				0.0764045	5.14781	0.0328899				0.0764045	4.70278	0.024238				0.0764045	5.30099	0.0258109
0.084601	4.538	0.3605				0.086514	4.4248	0.074293				0.0766777	5.08905	0.0452994				0.0766777	5.03938	0.0322093				0.0766777	4.61511	0.0237291				0.0766777	5.21429	0.0253042
0.084875	3.7127	0.36488				0.086787	4.4444	0.075198				0.0769509	5.07262	0.0453391				0.0769509	5.03696	0.0323305				0.0769509	4.60042	0.0237376				0.0769509	5.16906	0.0252105
0.085148	4.2163	0.37109				0.08706	4.308	0.075423				0.0772242	5.10142	0.045412				0.0772242	5.00359	0.0321738				0.0772242	4.59793	0.0237214				0.0772242	5.12257	0.0250509
0.085421	4.3827	0.36812				0.087334	4.2449	0.074346				0.0774974	5.06486	0.0454145				0.0774974	5.02773	0.0323133				0.0774974	4.55526	0.0235892				0.0774974	5.13567	0.0251138
0.085694	4.307	0.37278				0.087607	4.2983	0.074644				0.0777706	5.06347	0.0456529				0.0777706	5.00502	0.0323486				0.0777706	4.56007	0.023688				0.0777706	5.14092	0.0251859
0.085968	4.424	0.36567				0.08788	4.1916	0.074501				0.0780439	4.97879	0.0449484				0.0780439	4.9704	0.0319822				0.0780439	4.51045	0.0233909				0.0780439	5.0654	0.0248191
0.086241	3.3719	0.37037				0.088153	4.3217	0.074609				0.0783171	4.93982	0.0447311				0.0783171	4.87995	0.0316052				0.0783171	4.42469	0.0230571				0.0783171	5.01036	0.0245868
0.086514	4.086	0.36529				0.088427	4.281	0.074699				0.0785903	4.91078	0.0446345				0.0785903	4.91968	0.0317807				0.0785903	4.46524	0.0232018				0.0785903	5.01168	0.0245867
0.086787	4.0882	0.36961				0.0887	4.2238	0.0749				0.0788636	4.91938	0.044764				0.0788636	4.90669	0.0317805				0.0788636	4.44191	0.0231595				0.0788636	5.00278	0.0245867
0.08706	3.7697	0.37301				0.088973	4.1501	0.073877				0.0791368	5.02179	0.0456804				0.0791368	4.90584	0.0321022				0.0791368	4.45748	0.0233357				0.0791368	5.00028	0.0247088
0.087334	4.2581	0.37034				0.089246	4.096	0.07307				0.07941	4.81926	0.0443336				0.07941	4.81704	0.0313967				0.07941	4.34673	0.0227357				0.07941	4.90346	0.0241672
0.087607	4.2675	0.36972				0.08952	4.0947	0.074339				0.0796833	4.7742	0.043817				0.0796833	4.71443	0.0308887				0.0796833	4.26407	0.0224024				0.0796833	4.8152	0.0238235
0.08788	4.1729	0.36962				0.089793	4.0608	0.073385				0.0799565	4.81537	0.0442268				0.0799565	4.7199	0.0310423				0.0799565	4.29561	0.0225937				0.0799565	4.8157	0.0238754
0.088153	3.3584	0.3677				0.090066	4.0579	0.074626				0.0802297	4.81255	0.0446851				0.0802297	4.71112	0.0312708				0.0802297	4.24873	0.0225364				0.0802297	4.79501	0.0239066
0.088427	3.9068	0.36957				0.090339	4.0154	0.074283				0.0805029	4.71867	0.0444523				0.0805029	4.66209	0.0311892				0.0805029	4.22703	0.0225408				0.0805029	4.76318	0.0238782
0.0887	3.7066	0.37113				0.090612	3.9791	0.073125				0.0807762	4.67715	0.0439728				0.0807762	4.59817	0.0307077				0.0807762	4.14656	0.0221076				0.0807762	4.69303	0.0234953
0.088973	3.8117	0.36622				0.090886	4.0592	0.074542				0.0810494	4.68856	0.0445344				0.0810494	4.61788	0.0311023				0.0810494	4.19121	0.0224625				0.0810494	4.70422	0.0237184
0.089246	3.7726	0.36431				0.091159	3.9176	0.073803				0.0813226	4.60908	0.044333				0.0813226	4.6182	0.0310759				0.0813226	4.15853	0.0223685				0.0813226	4.70188	0.0237051
0.08952	3.9226	0.3695				0.091432	3.9156	0.07446				0.0815959	4.61756	0.0442586				0.0815959	4.53814	0.0308198				0.0815959	4.07198	0.0220343				0.0815959	4.63825	0.0234692
0.089793	4.0235	0.36513				0.091705	4.1152	0.075026				0.0818691	4.61538	0.0445074				0.0818691	4.5135	0.0308792				0.0818691	4.11291	0.0222103				0.0818691	4.61904	0.0234277
0.090066	3.5084	0.37132				0.091979	3.9747	0.073467				0.0821423	4.55097	0.0439898				0.0821423	4.51768	0.0306593				0.0821423	4.05458	0.02192				0.0821423	4.57322	0.0232058
0.090339	4.0887	0.37158				0.092252	3.9801	0.07508				0.0824156	4.58041	0.0449293				0.0824156	4.55257	0.0313325				0.0824156	4.06663	0.0222304				0.0824156	4.60099	0.0235446
0.090612	4.3428	0.36666				0.092525	3.9487	0.073366				0.0826888	4.49547	0.0442965				0.0826888	4.47913	0.0307536				0.0826888	4.04828	0.022028				0.0826888	4.51204	0.0231024
0.090886	3.6407	0.37206				0.092798	3.91	0.073574				0.082962	4.53819	0.0446444				0.082962	4.46248	0.030901				0.082962	4.0019	0.0219642				0.082962	4.53349	0.0232643
0.091159	3.3497	0.37054				0.093072	3.8451	0.074512				0.0832353	4.43211	0.0436137				0.0832353	4.38964	0.0303084				0.0832353	3.92893	0.0215505				0.0832353	4.42826	0.0227622
0.091432	3.715	0.37494				0.093345	3.8264	0.074242				0.0835085	4.39835	0.0437777				0.0835085	4.38633	0.0304808				0.0835085	3.9069	0.0215281				0.0835085	4.38019	0.0226206
0.091705	3.0898	0.37188				0.093618	3.9317	0.074191				0.0837817	4.34815	0.0436536				0.0837817	4.29802	0.0302042				0.0837817	3.8986	0.0215242				0.0837817	4.34706	0.0225655
0.091979	3.3074	0.36707				0.093891	3.7503	0.072768				0.0840549	4.41966	0.0437505				0.0840549	4.34599	0.0302452				0.0840549	3.90257	0.0215156				0.0840549	4.38939	0.0226523
0.092252	3.7597	0.37721				0.094164	3.7548	0.073358				0.0843282	4.40674	0.0441948				0.0843282	4.29255	0.0303069				0.0843282	3.87488	0.021548				0.0843282	4.35094	0.0226499
0.092525	3.7041	0.36759				0.094438	3.7082	0.073575				0.0846014	4.26475	0.0431578				0.0846014	4.21649	0.0296851				0.0846014	3.81649	0.0211357				0.0846014	4.27928	0.022205
0.092798	3.7269	0.36801				0.094711	3.7525	0.074253				0.0848746	4.28865	0.0435734				0.0848746	4.219	0.0299312				0.0848746	3.77524	0.0211254				0.0848746	4.23433	0.0221668
0.093072	3.3587	0.37693				0.094984	3.8786	0.07383				0.0851479	4.32265	0.0440602				0.0851479	4.26434	0.0302864				0.0851479	3.83932	0.0214446				0.0851479	4.28472	0.022441
0.093345	3.6679	0.37382				0.095257	3.7448	0.072482				0.0854211	4.24875	0.0435658				0.0854211	4.2157	0.0299601				0.0854211	3.75383	0.0210536				0.0854211	4.23496	0.0221873
0.093618	3.3265	0.3727				0.095531	3.7611	0.074146				0.0856943	4.23359	0.0437576				0.0856943	4.20344	0.0300504				0.0856943	3.75351	0.0211475				0.0856943	4.22679	0.022236
0.093891	3.8361	0.36715				0.095804	3.643	0.072558				0.0859676	4.20846	0.0431372				0.0859676	4.18886	0.0297307				0.0859676	3.71576	0.0208541				0.0859676	4.17278	0.0218742
0.094164	3.9545	0.37221				0.096077	3.5791	0.073156				0.0862408	4.11124	0.0433497				0.0862408	4.12491	0.0298084				0.0862408	3.70076	0.0209591				0.0862408	4.14355	0.0219278
0.094438	3.2597	0.37255				0.09635	3.6375	0.072613				0.086514	4.05869	0.0427078				0.086514	4.09677	0.0294221				0.086514	3.64407	0.0206433				0.086514	4.0842	0.0216209
0.094711	3.3141	0.37469				0.096624	3.5787	0.072616				0.0867873	4.14866	0.0433036				0.0867873	4.06366	0.0294837				0.0867873	3.6464	0.0207384				0.0867873	4.08164	0.0216886
0.094984	3.4413	0.37096				0.096897	3.5578	0.073301				0.0870605	4.15952	0.0437849				0.0870605	4.06827	0.0298113				0.0870605	3.64675	0.0208485				0.0870605	4.10383	0.0219003
0.095257	4.1552	0.36808				0.09717	3.6153	0.072263				0.0873337	4.13766	0.0431612				0.0873337	4.08985	0.0295667				0.0873337	3.60184	0.0206139				0.0873337	4.06235	0.0216275
0.095531	3.1808	0.37529				0.097443	3.6736	0.073437				0.087607	4.05766	0.0429715				0.087607	4.03291	0.0293847				0.087607	3.57683	0.0205333				0.087607	4.0123	0.0214968
0.095804	3.3214	0.3679				0.097716	3.5783	0.073233				0.0878802	4.09408	0.0433113				0.0878802	3.99203	0.0293372				0.0878802	3.58134	0.0205219				0.0878802	4.02974	0.0215357
0.096077	3.1747	0.37275				0.09799	3.4881	0.072165				0.0881534	4.08065	0.0429816				0.0881534	3.96489	0.0291604				0.0881534	3.55147	0.0204248				0.0881534	3.96385	0.0213011
0.09635	3.3014	0.36899				0.098263	3.6065	0.074008				0.0884266	3.98716	0.0428458				0.0884266	3.94092	0.0291569				0.0884266	3.51804	0.020333				0.0884266	3.9516	0.0212708
0.096624	2.7587	0.36698				0.098536	3.5309	0.071083				0.0886999	3.99635	0.0430216				0.0886999	3.91349	0.0291281				0.0886999	3.47574	0.0201931				0.0886999	3.93199	0.0212554
0.096897	3.0396	0.37329				0.098809	3.6078	0.074322				0.0889731	3.8814	0.0423179				0.0889731	3.8241	0.0286509				0.0889731	3.45164	0.020015				0.0889731	3.85353	0.0208698
0.09717	3.4942	0.36855				0.099083	3.5971	0.073884				0.0892463	3.91884	0.042117				0.0892463	3.85159	0.0285752				0.0892463	3.44433	0.0198997				0.0892463	3.83719	0.0207076
0.097443	3.4996	0.37285				0.099356	3.4775	0.072362				0.0895196	3.91555	0.0427168				0.0895196	3.81982	0.0287362				0.0895196	3.45503	0.0200858				0.0895196	3.84264	0.0208444
0.097716	3.1142	0.37202				0.099629	3.5293	0.073164				0.0897928	3.83907	0.0422314				0.0897928	3.76663	0.0284424				0.0897928	3.36772	0.0197107				0.0897928	3.82731	0.0207556
0.09799	2.9075	0.36877				0.099902	3.3977	0.072396				0.090066	3.87349	0.042691				0.090066	3.84682	0.0289256				0.090066	3.43093	0.0200752				0.090066	3.81482	0.0208609
0.098263	2.6133	0.37595				0.10018	3.4146	0.072609				0.0903393	3.83805	0.0425801				0.0903393	3.81125	0.0286895				0.0903393	3.3769	0.0198582				0.0903393	3.78264	0.0206869
0.098536	3.3811	0.36239				0.10045	3.4237	0.07232				0.0906125	3.82714	0.0421273				0.0906125	3.7553	0.0282805				0.0906125	3.34111	0.0195734				0.0906125	3.73658	0.0203959
0.098809	3.8739	0.38131				0.10072	3.3331	0.071807				0.0908857	3.89225	0.0426971				0.0908857	3.79875	0.0287629				0.0908857	3.38207	0.0199065				0.0908857	3.77704	0.0207228
0.099083	3.6804	0.37605				0.10099	3.2661	0.07133				0.091159	3.83124	0.0424424				0.091159	3.69738	0.0283549				0.091159	3.32673	0.0197079				0.091159	3.74742	0.0205844
0.099356	3.3492	0.37171				0.10127	3.3594	0.071535				0.0914322	3.79662	0.0427448				0.0914322	3.74399	0.0287927				0.0914322	3.33714	0.0198529				0.0914322	3.75716	0.0207466
0.099629	3.5086	0.37375				0.10154	3.3801	0.072745				0.0917054	3.81319	0.0426764				0.0917054	3.7695	0.0287816				0.0917054	3.32596	0.0197708				0.0917054	3.72004	0.0205733
0.099902	3.4933	0.37393				0.10182	3.2445	0.071031				0.0919786	3.78814	0.0420888				0.0919786	3.66981	0.0281609				0.0919786	3.27034	0.0194226				0.0919786	3.6616	0.020223
0.10018	3.3822	0.37277				0.10209	3.2576	0.072356				0.0922519	3.7321	0.0426093				0.0922519	3.71932	0.0287216				0.0922519	3.29631	0.0197576				0.0922519	3.7016	0.0205575
0.10045	2.5722	0.36852				0.10236	3.3835	0.072055				0.0925251	3.73265	0.0418381				0.0925251	3.61909	0.0279292				0.0925251	3.21696	0.0192404				0.0925251	3.60522	0.020015
0.10072	3.2869	0.36919				0.10264	3.2418	0.071643				0.0927983	3.63348	0.0417454				0.0927983	3.59616	0.0279671				0.0927983	3.17743	0.0191403				0.0927983	3.60349	0.0200644
0.10099	3.1404	0.36802				0.10291	3.4162	0.072986				0.0930716	3.69825	0.042559				0.0930716	3.6147	0.0284009				0.0930716	3.22503	0.0194772				0.0930716	3.61462	0.020242
0.10127	3.3387	0.36833				0.10318	3.2053	0.070463				0.0933448	3.70661	0.0424678				0.0933448	3.59635	0.0281932				0.0933448	3.18555	0.0193043				0.0933448	3.58221	0.0200905
0.10154	3.2418	0.37488				0.10345	3.265	0.071834				0.093618	3.65891	0.0419813				0.093618	3.57593	0.0280632				0.093618	3.1706	0.0191909				0.093618	3.56784	0.0200039
0.10182	3.417	0.36658				0.10373	3.1503	0.071282				0.0938913	3.61012	0.0414171				0.0938913	3.55114	0.0276706				0.0938913	3.13597	0.0189287				0.0938913	3.50534	0.0196452
0.10209	3.6289	0.37615				0.104	3.1293	0.071268				0.0941645	3.53488	0.0413941				0.0941645	3.48382	0.0276933				0.0941645	3.09471	0.0188761				0.0941645	3.46799	0.0195899
0.10236	3.3256	0.37087				0.10427	3.2018	0.071743				0.0944377	3.60586	0.0419212				0.0944377	3.5478	0.0279626				0.0944377	3.14528	0.0190821				0.0944377	3.54563	0.0198831
0.10264	2.7834	0.36965				0.10455	3.1665	0.071675				0.094711	3.56691	0.0420782				0.094711	3.504	0.0279725				0.094711	3.08226	0.0189823				0.094711	3.50396	0.0198646
0.10291	3.2623	0.37591				0.10482	3.0603	0.072069				0.0949842	3.56972	0.0416249				0.0949842	3.47372	0.0276382				0.0949842	3.04619	0.018735				0.0949842	3.45428	0.0195883
0.10318	2.7962	0.36324				0.10509	3.1136	0.072318				0.0952574	3.50674	0.0410495				0.0952574	3.46489	0.0273583				0.0952574	3.04926	0.0185558				0.0952574	3.41719	0.0192784
0.10345	3.4252	0.37034				0.10537	3.1864	0.071875				0.0955306	3.51472	0.0417984				0.0955306	3.43708	0.0277108				0.0955306	3.08151	0.0189598				0.0955306	3.39523	0.019509
0.10373	3.3926	0.37247				0.10564	3.1136	0.071112				0.0958039	3.54336	0.0413487				0.0958039	3.42727	0.027328				0.0958039	3.01392	0.0185173				0.0958039	3.40157	0.0193068
0.104	2.821	0.36976				0.10591	3.1675	0.072084				0.0960771	3.44	0.0415429				0.0960771	3.39879	0.0275249				0.0960771	3.02899	0.0187201				0.0960771	3.35799	0.0193009
0.10427	3.1607	0.37151				0.10619	2.999	0.071415				0.0963503	3.49495	0.0412167				0.0963503	3.40177	0.0273064				0.0963503	2.99731	0.0185022				0.0963503	3.3592	0.0191962
0.10455	2.8226	0.37033				0.10646	3.1011	0.070486				0.0966236	3.39056	0.0408797				0.0966236	3.3876	0.0272741				0.0966236	2.97273	0.0184131				0.0966236	3.34313	0.0191077
0.10482	2.9495	0.37691				0.10673	3.0101	0.070969				0.0968968	3.41124	0.0414244				0.0968968	3.35781	0.0273703				0.0968968	2.93173	0.018433				0.0968968	3.31728	0.0192034
0.10509	3.0423	0.37705				0.10701	3.0039	0.070725				0.09717	3.37952	0.0406797				0.09717	3.30424	0.0268933				0.09717	2.95744	0.0183336				0.09717	3.27663	0.0188467
0.10537	2.9964	0.37365				0.10728	3.0101	0.071284				0.0974433	3.37806	0.0411839				0.0974433	3.33926	0.0273152				0.0974433	2.92173	0.0183939				0.0974433	3.29995	0.0190958
0.10564	3.0802	0.36904				0.10755	2.9343	0.070616				0.0977165	3.419	0.0414544				0.0977165	3.33491	0.0273159				0.0977165	2.92073	0.0183114				0.0977165	3.30426	0.0190451
0.10591	2.7932	0.37354				0.10783	2.9268	0.070879				0.0979897	3.35042	0.0407603				0.0979897	3.25714	0.0268234				0.0979897	2.88434	0.018066				0.0979897	3.24574	0.0187615
0.10619	2.986	0.3744				0.1081	2.9949	0.072215				0.098263	3.3577	0.041449				0.098263	3.2542	0.0272269				0.098263	2.90955	0.0184532				0.098263	3.23049	0.018953
0.10646	2.268	0.36421				0.10837	2.9539	0.070899				0.0985362	3.27904	0.0399338				0.0985362	3.214	0.0262997				0.0985362	2.84445	0.0177392				0.0985362	3.19258	0.0183794
0.10673	3.2156	0.37144				0.10865	3.0643	0.071939				0.0988094	3.39252	0.0418797				0.0988094	3.25061	0.0273236				0.0988094	2.92345	0.0185464				0.0988094	3.25851	0.0190929
0.10701	3.151	0.37049				0.10892	2.9598	0.070143				0.0990826	3.35596	0.0414532				0.0990826	3.27573	0.0272215				0.0990826	2.89613	0.0183704				0.0990826	3.23529	0.0189419
0.10728	2.1521	0.37133				0.10919	2.8046	0.070084				0.0993559	3.29812	0.04077				0.0993559	3.2131	0.026712				0.0993559	2.84142	0.018006				0.0993559	3.1754	0.0185791
0.10755	2.6712	0.36947				0.10946	2.7803	0.069892				0.0996291	3.29555	0.0409456				0.0996291	3.18289	0.0267429				0.0996291	2.81011	0.017982				0.0996291	3.15478	0.0185602
0.10783	2.8643	0.37023				0.10974	2.8928	0.069911				0.0999023	3.22751	0.0405597				0.0999023	3.19965	0.0266913				0.0999023	2.83713	0.018039				0.0999023	3.1761	0.0185962
0.1081	2.7416	0.37825				0.11001	2.8999	0.069813				0.100176	3.1502	0.0403816				0.100176	3.11109	0.0264756				0.100176	2.7647	0.0177914				0.100176	3.10882	0.0184262
0.10837	2.9136	0.37197				0.11029	2.9004	0.070833				0.100449	3.23745	0.0406176				0.100449	3.14943	0.0265416				0.100449	2.77541	0.017787				0.100449	3.1099	0.0183554
0.10865	2.9032	0.37489				0.11056	2.8258	0.070718				0.100722	3.11084	0.0399744				0.100722	3.10903	0.0262421				0.100722	2.74174	0.0175886				0.100722	3.07999	0.0181859
0.10892	3.6887	0.36952				0.11083	2.8101	0.071864				0.100995	3.0756	0.0397016				0.100995	3.08238	0.0260902				0.100995	2.70522	0.0174309				0.100995	3.03937	0.0180194
0.10919	2.2387	0.36772				0.11111	2.8287	0.069647				0.101268	3.13378	0.0399477				0.101268	3.10372	0.0262715				0.101268	2.71138	0.0174898				0.101268	3.06289	0.0181477
0.10946	2.3682	0.36808				0.11138	2.8331	0.07078				0.101542	3.16309	0.0404318				0.101542	3.12136	0.0264845				0.101542	2.70365	0.0176192				0.101542	3.02674	0.0181542
0.10974	3.1138	0.36774				0.11165	2.8074	0.07045				0.101815	3.07356	0.0396175				0.101815	3.05112	0.025971				0.101815	2.68033	0.0173347				0.101815	3.02948	0.0179524
0.11001	3.3037	0.3686				0.11192	2.9422	0.070923				0.102088	3.15278	0.0405791				0.102088	3.0858	0.0264083				0.102088	2.70881	0.0176351				0.102088	3.02215	0.0181406
0.11029	2.4708	0.37141				0.1122	2.7021	0.069631				0.102361	3.12564	0.0401452				0.102361	3.02623	0.0260985				0.102361	2.65504	0.0173613				0.102361	2.98738	0.0179159
0.11056	2.6601	0.37128				0.11247	2.8135	0.070835				0.102635	3.05225	0.0398408				0.102635	3.00561	0.0259813				0.102635	2.65275	0.0173139				0.102635	2.95405	0.01781
0.11083	2.3464	0.37802				0.11274	2.8004	0.070874				0.102908	3.0347	0.0402392				0.102908	3.02075	0.0263682				0.102908	2.66766	0.0175511				0.102908	2.97741	0.0180384
0.11111	2.1588	0.36475				0.11302	2.8056	0.069844				0.103181	3.08601	0.0394972				0.103181	3.00631	0.0257208				0.103181	2.61375	0.0170742				0.103181	2.91394	0.0175158
0.11138	2.5962	0.37342				0.11329	2.7827	0.071204				0.103454	3.02025	0.0398604				0.103454	2.95329	0.0259191				0.103454	2.60816	0.0172085				0.103454	2.93043	0.0177703
0.11165	2.5492	0.37102				0.11356	2.6711	0.069347				0.103728	3.09392	0.0400655				0.103728	2.95298	0.0258757				0.103728	2.60449	0.0171928				0.103728	2.9311	0.0177464
0.11192	2.4494	0.3717				0.11384	2.6501	0.069259				0.104001	3.00076	0.0397631				0.104001	2.92598	0.0257361				0.104001	2.58481	0.0171041				0.104001	2.89046	0.017553
0.1122	2.9402	0.37032				0.11411	2.7652	0.069932				0.104274	2.97366	0.0396526				0.104274	2.9553	0.025822				0.104274	2.594	0.0170839				0.104274	2.92142	0.0176226
0.11247	2.1753	0.37322				0.11438	2.8805	0.070114				0.104547	2.99417	0.0397312				0.104547	2.92323	0.0257467				0.104547	2.57813	0.0170587				0.104547	2.90651	0.017624
0.11274	2.633	0.37453				0.11466	2.6762	0.068741				0.10482	2.99053	0.0401212				0.10482	2.90889	0.0259737				0.10482	2.55582	0.0171295				0.10482	2.86	0.0176032
0.11302	2.7373	0.36911				0.11493	2.664	0.06999				0.105094	3.0037	0.0404584				0.105094	2.97175	0.0262393				0.105094	2.61914	0.0173872				0.105094	2.90393	0.0177464
0.11329	1.9174	0.37576				0.1152	2.6893	0.068979				0.105367	2.99669	0.0399056				0.105367	2.91599	0.0258542				0.105367	2.56617	0.0171341				0.105367	2.8747	0.0176114
0.11356	2.0126	0.36612				0.11548	2.597	0.069712				0.10564	2.91077	0.0393808				0.10564	2.87391	0.0254683				0.10564	2.53357	0.0168799				0.10564	2.80017	0.0172162
0.11384	3.0203	0.3681				0.11575	2.4994	0.068688				0.105913	2.95996	0.0399289				0.105913	2.87571	0.0257339				0.105913	2.51439	0.016944				0.105913	2.84129	0.0174945
0.11411	2.5668	0.36959				0.11602	2.7268	0.069939				0.106187	2.90065	0.039642				0.106187	2.84654	0.0256301				0.106187	2.48845	0.0168775				0.106187	2.80236	0.0173345
0.11438	3.4621	0.36844				0.1163	2.6356	0.069208				0.10646	2.97684	0.0393301				0.10646	2.80477	0.0251741				0.10646	2.48409	0.0166633				0.10646	2.7683	0.0170533
0.11466	2.6867	0.36434				0.11657	2.5481	0.068782				0.106733	2.9471	0.0395969				0.106733	2.80418	0.0253139				0.106733	2.48199	0.0167692				0.106733	2.76369	0.0171524
0.11493	2.6426	0.37348				0.11684	2.6079	0.069446				0.107006	2.93466	0.0394044				0.107006	2.82703	0.0253648				0.107006	2.48596	0.0167436				0.107006	2.75903	0.017088
0.1152	2.5597	0.36438				0.11712	2.6059	0.070173				0.10728	2.82517	0.0392149				0.10728	2.77542	0.0252637				0.10728	2.44592	0.0166556				0.10728	2.74307	0.0170758
0.11548	2.2981	0.37062				0.11739	2.5998	0.069089				0.107553	2.83959	0.0390291				0.107553	2.75575	0.0250831				0.107553	2.42911	0.0165208				0.107553	2.7227	0.0169517
0.11575	2.3195	0.36568				0.11766	2.4841	0.068806				0.107826	2.82105	0.039231				0.107826	2.75391	0.0251187				0.107826	2.44726	0.0166115				0.107826	2.74536	0.0170518
0.11602	2.4375	0.36932				0.11794	2.5814	0.069564				0.108099	2.81749	0.0398135				0.108099	2.78584	0.0256432				0.108099	2.47099	0.0169219				0.108099	2.72433	0.0171874
0.1163	2.8891	0.3686				0.11821	2.5412	0.069952				0.108372	2.86471	0.0394121				0.108372	2.74396	0.0251747				0.108372	2.42471	0.0166011				0.108372	2.72679	0.0170119
0.11657	2.1005	0.36525				0.11848	2.5205	0.068668				0.108646	2.81089	0.0395458				0.108646	2.71101	0.0252491				0.108646	2.41267	0.0166121				0.108646	2.68545	0.0169627
0.11684	2.5549	0.36746				0.11876	2.4996	0.069536				0.108919	2.79691	0.0388411				0.108919	2.72873	0.0249391				0.108919	2.38289	0.0163345				0.108919	2.66853	0.0167375
0.11712	2.5166	0.37338				0.11903	2.4768	0.069224				0.109192	2.83841	0.0390615				0.109192	2.67036	0.0248105				0.109192	2.34659	0.0162206				0.109192	2.64173	0.0166723
0.11739	2.8551	0.36786				0.1193	2.4881	0.068767				0.109465	2.7513	0.0387171				0.109465	2.66437	0.024741				0.109465	2.34896	0.0162103				0.109465	2.61963	0.016566
0.11766	2.7173	0.36804				0.11958	2.5511	0.069462				0.109739	2.77342	0.0386526				0.109739	2.67191	0.0247291				0.109739	2.34237	0.016167				0.109739	2.63471	0.0165794
0.11794	2.1895	0.36899				0.11985	2.4496	0.069221				0.110012	2.73364	0.0385874				0.110012	2.65993	0.0246825				0.110012	2.31664	0.0160868				0.110012	2.58253	0.0164149
0.11821	1.8045	0.37156				0.12012	2.5007	0.070091				0.110285	2.7674	0.0390771				0.110285	2.69186	0.0249857				0.110285	2.36967	0.0163975				0.110285	2.62243	0.0166538
0.11848	2.6601	0.36718				0.1204	2.39	0.068472				0.110558	2.66485	0.0387826				0.110558	2.63107	0.0248324				0.110558	2.31673	0.0162001				0.110558	2.59041	0.0165486
0.11876	3.0724	0.37373				0.12067	2.3654	0.067605				0.110832	2.73547	0.0395194				0.110832	2.66607	0.0252058				0.110832	2.33769	0.0164196				0.110832	2.59648	0.0166881
0.11903	2.5826	0.37051				0.12094	2.5311	0.069969				0.111105	2.69224	0.0383931				0.111105	2.61534	0.0244553				0.111105	2.29675	0.0160026				0.111105	2.56068	0.0163212
0.1193	2.5954	0.36858				0.12121	2.4689	0.069018				0.111378	2.66351	0.0388238				0.111378	2.59328	0.0247057				0.111378	2.30092	0.0162085				0.111378	2.57796	0.0165459
0.11958	2.3857	0.37047				0.12149	2.43	0.068904				0.111651	2.68386	0.0387469				0.111651	2.57019	0.0245928				0.111651	2.28489	0.0160388				0.111651	2.58	0.0164723
0.11985	2.4702	0.37096				0.12176	2.5532	0.069648				0.111924	2.67308	0.0387353				0.111924	2.58944	0.0246307				0.111924	2.26313	0.0160058				0.111924	2.55472	0.0163994
0.12012	2.1006	0.37435				0.12203	2.4759	0.06904				0.112198	2.61064	0.0383158				0.112198	2.53818	0.0244099				0.112198	2.25083	0.0159131				0.112198	2.50826	0.0162282
0.1204	2.14	0.3671				0.12231	2.4503	0.069246				0.112471	2.68143	0.0387642				0.112471	2.58179	0.024643				0.112471	2.24974	0.015995				0.112471	2.52915	0.0163525
0.12067	2.2667	0.36172				0.12258	2.382	0.068552				0.112744	2.64607	0.0389295				0.112744	2.54533	0.0246069				0.112744	2.23446	0.0159643				0.112744	2.51685	0.0163381
0.12094	1.8072	0.37214				0.12285	2.4684	0.072717				0.113017	2.65165	0.0383431				0.113017	2.5693	0.0243913				0.113017	2.22197	0.0157705				0.113017	2.48979	0.0161181
0.12121	2.4584	0.37104				0.12313	2.2618	0.075235				0.113291	2.63564	0.0390685				0.113291	2.56366	0.0248175				0.113291	2.22235	0.0159903				0.113291	2.50556	0.0163469
0.12149	2.3454	0.36895				0.12367	2.2405	0.075301				0.113564	2.55722	0.0379925				0.113564	2.5063	0.0241278				0.113564	2.20368	0.0156716				0.113564	2.4652	0.0159785
0.12176	3.0109	0.37337				0.12395	2.4175	0.079628				0.113837	2.52317	0.0380043				0.113837	2.45262	0.0240123				0.113837	2.19216	0.0156399				0.113837	2.40286	0.0157757
0.12203	2.7371	0.3697				0.12422	2.27	0.079392				0.11411	2.55769	0.0381598				0.11411	2.47227	0.024132				0.11411	2.17198	0.01565				0.11411	2.44381	0.015979
0.12231	2.4986	0.37043				0.12449	2.2651	0.082755				0.114384	2.52447	0.0378955				0.114384	2.47358	0.0240416				0.114384	2.17071	0.0156402				0.114384	2.41788	0.0158757
0.12258	2.1545	0.36759				0.12477	2.4677	0.083416				0.114657	2.53232	0.0376202				0.114657	2.3996	0.0236688				0.114657	2.14767	0.0154446				0.114657	2.37162	0.0156289
0.12285	2.1041	0.3908				0.12504	2.2955	0.083273				0.11493	2.54634	0.0383539				0.11493	2.43555	0.0242044				0.11493	2.15343	0.0156302				0.11493	2.43432	0.0160012
0.12313	2.4711	0.40813				0.12531	2.2725	0.085024				0.115203	2.47613	0.0376547				0.115203	2.41332	0.0237713				0.115203	2.11358	0.0153527				0.115203	2.36373	0.0156109
0.12367	2.6508	0.4116				0.12559	2.2245	0.08569				0.115476	2.45029	0.0379064				0.115476	2.4343	0.0240604				0.115476	2.13618	0.0155322				0.115476	2.38579	0.0158094
0.12395	2.2758	0.42965				0.12586	2.3914	0.086688				0.11575	2.47947	0.0377074				0.11575	2.39914	0.0237458				0.11575	2.09051	0.0152643				0.11575	2.35089	0.0155733
0.12422	2.6876	0.43441				0.12613	2.2841	0.090244				0.116023	2.48147	0.0380968				0.116023	2.4166	0.0240066				0.116023	2.12618	0.0154821				0.116023	2.36301	0.0157236
0.12449	1.4626	0.45062				0.12641	2.2874	0.080736				0.116296	2.40532	0.0377236				0.116296	2.37485	0.0237523				0.116296	2.089	0.0153216				0.116296	2.33785	0.0155743
0.12477	2.495	0.45276				0.12668	2.255	0.077102				0.116569	2.41589	0.0374773				0.116569	2.39771	0.02372				0.116569	2.07671	0.0152192				0.116569	2.31153	0.0154288
0.12504	2.5204	0.45388				0.12695	2.0873	0.076756				0.116843	2.37859	0.0375577				0.116843	2.38404	0.0237772				0.116843	2.06878	0.0152362				0.116843	2.33218	0.0155485
0.12531	2.3694	0.46627				0.12723	2.2282	0.075864				0.117116	2.44133	0.0381495				0.117116	2.37929	0.024007				0.117116	2.10904	0.0154802				0.117116	2.34325	0.0156965
0.12559	1.9145	0.46653				0.1275	2.278	0.074568				0.117389	2.38819	0.0374429				0.117389	2.33642	0.0235778				0.117389	2.04064	0.0151289				0.117389	2.29013	0.0153859
0.12586	2.1654	0.47337				0.12777	2.1689	0.072859				0.117662	2.44954	0.0377282				0.117662	2.32765	0.0236393				0.117662	2.01543	0.0151032				0.117662	2.28321	0.0154115
0.12613	0.8525	0.48856				0.12805	2.2698	0.072453				0.117936	2.40224	0.0376311				0.117936	2.35792	0.0236133				0.117936	2.04823	0.0151779				0.117936	2.27203	0.0153549
0.12641	2.9223	0.44286				0.12832	2.2072	0.072244				0.118209	2.42562	0.0381111				0.118209	2.34377	0.0238028				0.118209	2.07802	0.0153816				0.118209	2.31255	0.0155641
0.12668	2.2741	0.41887				0.12859	2.1514	0.07191				0.118482	2.36466	0.0373047				0.118482	2.32066	0.0235094				0.118482	2.00432	0.0149768				0.118482	2.26575	0.0152749
0.12695	2.2482	0.42079				0.12887	2.1515	0.071305				0.118755	2.42377	0.0379756				0.118755	2.27659	0.0235887				0.118755	2.02315	0.0152254				0.118755	2.27004	0.0154584
0.12723	2.0309	0.41358				0.12914	2.1001	0.071985				0.119028	2.35917	0.0376544				0.119028	2.29341	0.0235635				0.119028	2.01621	0.0151235				0.119028	2.24853	0.0153406
0.1275	1.854	0.40511				0.12941	2.1374	0.070275				0.119302	2.42604	0.0375855				0.119302	2.2689	0.0233343				0.119302	2.01102	0.0150011				0.119302	2.25626	0.0152397
0.12777	2.2029	0.39746				0.12969	2.0412	0.070648				0.119575	2.39334	0.0376093				0.119575	2.29	0.0234703				0.119575	2.01579	0.0150949				0.119575	2.24237	0.0152997
0.12805	2.5727	0.39357				0.12996	2.0024	0.068158				0.119848	2.3178	0.0375214				0.119848	2.26869	0.0235249				0.119848	2.00433	0.0150388				0.119848	2.24948	0.0153181
0.12832	2.2399	0.39244				0.13023	2.0869	0.068775				0.120121	2.37138	0.0380339				0.120121	2.25803	0.0236586				0.120121	1.99842	0.0152053				0.120121	2.24108	0.0153685
0.12859	1.6565	0.39066				0.1305	2.0618	0.069209				0.120395	2.29072	0.037199				0.120395	2.2086	0.0232234				0.120395	1.95302	0.0148437				0.120395	2.18838	0.0150151
0.12887	1.6247	0.38676				0.13078	2.0707	0.06802				0.120668	2.23175	0.0365878				0.120668	2.20679	0.0229273				0.120668	1.9156	0.0145829				0.120668	2.14505	0.0147516
0.12914	2.0598	0.39333				0.13105	2.0674	0.069108				0.120941	2.27304	0.0376205				0.120941	2.25985	0.0236613				0.120941	1.95449	0.0150121				0.120941	2.19755	0.0152324
0.12941	1.5752	0.38148				0.13132	2.0312	0.069023				0.121214	2.32715	0.0374613				0.121214	2.22705	0.023361				0.121214	1.94887	0.0148538				0.121214	2.15499	0.0149692
0.12969	2.5006	0.38732				0.1316	1.929	0.067374				0.121488	2.26833	0.0373166				0.121488	2.20593	0.0232974				0.121488	1.93224	0.0148064				0.121488	2.16138	0.0149846
0.12996	2.1833	0.37532				0.13187	2.0811	0.069587				0.121761	2.30531	0.0376				0.121761	2.21745	0.0234553				0.121761	1.9356	0.0149209				0.121761	2.15799	0.0150615
0.13023	1.7194	0.37518				0.13214	2.0088	0.068437				0.122034	2.23893	0.0372227				0.122034	2.20783	0.0232933				0.122034	1.92054	0.0147588				0.122034	2.13144	0.0148946
0.1305	1.7587	0.3771				0.13242	2.0344	0.068597				0.122307	2.24435	0.0372832				0.122307	2.18749	0.0232093				0.122307	1.9126	0.014772				0.122307	2.14034	0.0149618
0.13078	2.5472	0.37283				0.13269	2.0518	0.067761				0.12258	2.26339	0.0370704				0.12258	2.1692	0.023059				0.12258	1.89546	0.0146406				0.12258	2.11915	0.0147827
0.13105	1.4238	0.37553				0.13296	1.9722	0.068144				0.122854	2.22567	0.0389501				0.122854	2.16767	0.0241797				0.122854	1.90869	0.0153705				0.122854	2.12008	0.0154316
0.13132	2.1071	0.37701				0.13324	2.0652	0.068105				0.123127	2.24383	0.04056				0.123127	2.15637	0.0249727				0.123127	1.89103	0.0157675				0.123127	2.13845	0.01596
0.1316	1.793	0.36957				0.13351	1.9363	0.066993				0.123673	2.18235	0.0404361				0.123673	2.10824	0.0249327				0.123673	1.84701	0.0157472				0.123673	2.08696	0.0158966
0.13187	1.5484	0.37995				0.13378	1.9917	0.068972				0.123947	2.23766	0.0423308				0.123947	2.18938	0.0261524				0.123947	1.8714	0.0163947				0.123947	2.11461	0.0164952
0.13214	1.5609	0.37228				0.13406	1.92	0.067959				0.12422	2.15725	0.0421734				0.12422	2.15737	0.0261268				0.12422	1.85088	0.0163607				0.12422	2.07696	0.0164657
0.13242	1.6902	0.37297				0.13433	1.8925	0.067083				0.124493	2.23282	0.0439808				0.124493	2.17521	0.0270459				0.124493	1.88466	0.0169056				0.124493	2.11131	0.0169958
0.13269	1.4918	0.36775				0.1346	1.9263	0.067131				0.124766	2.14304	0.0436937				0.124766	2.13094	0.0269157				0.124766	1.84889	0.0168845				0.124766	2.06371	0.0168877
0.13296	1.3862	0.37218				0.13488	2.0426	0.068597				0.12504	2.07985	0.0438199				0.12504	2.05486	0.0267559				0.12504	1.81956	0.0168261				0.12504	2.05169	0.0168947
0.13324	1.4161	0.37101				0.13515	1.8476	0.06752				0.125313	2.15458	0.0446892				0.125313	2.1522	0.0274273				0.125313	1.87151	0.0172477				0.125313	2.07683	0.0172228
0.13351	1.8389	0.36821				0.13542	1.8625	0.067969				0.125586	2.11847	0.0451635				0.125586	2.05542	0.0275291				0.125586	1.84261	0.0173743				0.125586	2.05678	0.0173384
0.13378	1.6783	0.37592				0.1357	1.9445	0.06754				0.125859	2.18173	0.045577				0.125859	2.08088	0.0278105				0.125859	1.83364	0.0174677				0.125859	2.04564	0.0174416
0.13406	1.4689	0.37229				0.13597	1.7826	0.06712				0.126133	2.15106	0.0470185				0.126133	2.05124	0.0284967				0.126133	1.82316	0.0179242				0.126133	2.07016	0.017997
0.13433	1.2791	0.36821				0.13624	1.8696	0.067914				0.126406	2.07858	0.042564				0.126406	2.07581	0.0261629				0.126406	1.82278	0.0164519				0.126406	2.04784	0.0164967
0.1346	1.7766	0.36851				0.13652	1.8655	0.067784				0.126679	2.1063	0.0409022				0.126679	2.02654	0.0249951				0.126679	1.81205	0.0157657				0.126679	1.98758	0.0157184
0.13488	1.5015	0.37293				0.13679	1.8131	0.067678				0.126952	2.08975	0.0409907				0.126952	2.03609	0.0251212				0.126952	1.77503	0.0157418				0.126952	1.99148	0.015786
0.13515	1.7398	0.37135				0.13706	1.7567	0.067092				0.127225	2.06697	0.0401466				0.127225	2.0297	0.0246114				0.127225	1.78257	0.0154814				0.127225	2.0083	0.0155842
0.13542	1.9763	0.37487				0.13734	1.8374	0.066536				0.127499	2.10468	0.0395379				0.127499	2.01794	0.0242391				0.127499	1.76097	0.0151731				0.127499	1.93752	0.0151296
0.1357	1.9926	0.37105				0.13761	1.9157	0.067214				0.127772	2.08468	0.0388773				0.127772	1.98294	0.0237176				0.127772	1.73571	0.0148765				0.127772	1.94733	0.0149418
0.13597	1.2948	0.37127				0.13788	1.7591	0.066625				0.128045	2.0826	0.038617				0.128045	1.97777	0.0236553				0.128045	1.73447	0.014788				0.128045	1.93882	0.0148376
0.13624	1.9414	0.37479				0.13816	1.8078	0.066046				0.128318	2.1072	0.0385359				0.128318	1.96889	0.0234861				0.128318	1.72907	0.0147696				0.128318	1.92481	0.0147587
0.13652	1.4049	0.37326				0.13843	1.7311	0.066544				0.128592	2.00848	0.0382172				0.128592	2.00352	0.0236525				0.128592	1.71364	0.0146895				0.128592	1.9312	0.0147577
0.13679	2.1446	0.37383				0.1387	1.8382	0.066938				0.128865	2.0313	0.0379914				0.128865	1.95392	0.0232329				0.128865	1.72836	0.0145964				0.128865	1.91065	0.0145546
0.13706	1.4574	0.36976				0.13897	1.8907	0.067968				0.129138	2.02552	0.0382417				0.129138	1.99896	0.023513				0.129138	1.73073	0.0146849				0.129138	1.93546	0.0147249
0.13734	1.9871	0.36738				0.13925	1.8732	0.067362				0.129411	1.9925	0.037278				0.129411	1.93936	0.0228718				0.129411	1.70825	0.0143387				0.129411	1.90876	0.0143985
0.13761	1.8867	0.37035				0.13952	1.69	0.066802				0.129685	1.99463	0.0377415				0.129685	1.92102	0.0230449				0.129685	1.687	0.0144092				0.129685	1.88142	0.0144213
0.13788	1.01	0.36594				0.13979	1.7473	0.066682				0.129958	2.00038	0.0365932				0.129958	1.92845	0.0224361				0.129958	1.67779	0.0140271				0.129958	1.87108	0.0140746
0.13816	1.6306	0.36391				0.14007	1.8657	0.066699				0.130231	1.98768	0.0367916				0.130231	1.89385	0.0225179				0.130231	1.66106	0.0140508				0.130231	1.86276	0.0140976
0.13843	1.58	0.36838				0.14034	1.8001	0.067191				0.130504	1.94052	0.0367704				0.130504	1.87447	0.0224477				0.130504	1.63499	0.013991				0.130504	1.85398	0.0141091
0.1387	1.987	0.36907				0.14061	1.7209	0.06589				0.130777	1.96868	0.0363594				0.130777	1.86472	0.0221469				0.130777	1.63585	0.0138557				0.130777	1.82837	0.0139016
0.13897	1.796	0.37356				0.14089	1.8096	0.066974				0.131051	1.94892	0.0368068				0.131051	1.89045	0.0225484				0.131051	1.64572	0.0139802				0.131051	1.8436	0.0140577
0.13925	1.2631	0.36971				0.14116	1.7762	0.067032				0.131324	1.88676	0.0367054				0.131324	1.86086	0.0224427				0.131324	1.65172	0.014015				0.131324	1.84975	0.0140923
0.13952	1.2751	0.36907				0.14143	1.62	0.065842				0.131597	1.91079	0.0361117				0.131597	1.86499	0.0221392				0.131597	1.62079	0.0137697				0.131597	1.82134	0.0138561
0.13979	1.5387	0.36831				0.14171	1.5901	0.064971				0.13187	1.92365	0.036839				0.13187	1.86316	0.022468				0.13187	1.62255	0.0139929				0.13187	1.82212	0.0140576
0.14007	1.5802	0.36504				0.14198	1.6859	0.066657				0.132144	1.91886	0.0363663				0.132144	1.86831	0.0222328				0.132144	1.62895	0.0138597				0.132144	1.84426	0.0139698
0.14034	1.1892	0.36959				0.14225	1.6592	0.065003				0.132417	1.95341	0.0367036				0.132417	1.86733	0.0223086				0.132417	1.61884	0.0138587				0.132417	1.79487	0.0138342
0.14061	1.3688	0.36393				0.14253	1.7121	0.065415				0.13269	1.85962	0.0358995				0.13269	1.81016	0.021956				0.13269	1.57644	0.0136113				0.13269	1.78306	0.0136856
0.14089	1.3445	0.36899				0.1428	1.6147	0.065143				0.132963	1.88781	0.0363039				0.132963	1.84881	0.0221934				0.132963	1.6022	0.0137694				0.132963	1.79467	0.0138171
0.14116	1.1126	0.36993				0.14307	1.7023	0.066349				0.133237	1.85638	0.036095				0.133237	1.82964	0.0220869				0.133237	1.57222	0.0136587				0.133237	1.74921	0.0136107
0.14143	1.2928	0.36586				0.14335	1.6342	0.065708				0.13351	1.87475	0.0357571				0.13351	1.80001	0.0217721				0.13351	1.56708	0.0135174				0.13351	1.76166	0.0135525
0.14171	1.1114	0.36064				0.14362	1.7815	0.06643				0.133783	1.83286	0.0366141				0.133783	1.82583	0.0223543				0.133783	1.59041	0.0138602				0.133783	1.79844	0.0139235
0.14198	1.6135	0.37104				0.14389	1.6997	0.06642				0.134056	1.85534	0.0361712				0.134056	1.79197	0.0219208				0.134056	1.55668	0.0135872				0.134056	1.75806	0.0136539
0.14225	2.3125	0.36433				0.14417	1.6148	0.066373				0.134329	1.84209	0.0358163				0.134329	1.76288	0.0217106				0.134329	1.5402	0.0134468				0.134329	1.72038	0.0134349
0.14253	1.3989	0.36358				0.14444	1.5962	0.065204				0.134603	1.84738	0.0356698				0.134603	1.74965	0.0215974				0.134603	1.52962	0.0133786				0.134603	1.70943	0.0133899
0.1428	1.3407	0.36243				0.14471	1.617	0.066097				0.134876	1.87567	0.0363706				0.134876	1.78214	0.0220812				0.134876	1.56224	0.0136578				0.134876	1.74126	0.0136385
0.14307	1.1992	0.36755				0.14499	1.5329	0.064858				0.135149	1.75976	0.0358529				0.135149	1.7472	0.021746				0.135149	1.51696	0.0134286				0.135149	1.71498	0.013449
0.14335	1.6617	0.36581				0.14526	1.567	0.065877				0.135422	1.7974	0.0360817				0.135422	1.72784	0.021875				0.135422	1.5346	0.0135431				0.135422	1.70412	0.0135105
0.14362	2.3325	0.37087				0.14553	1.5811	0.065626				0.135696	1.80188	0.0358763				0.135696	1.69943	0.0215963				0.135696	1.52408	0.0134061				0.135696	1.69518	0.0133607
0.14389	1.3766	0.36545				0.14581	1.5977	0.064978				0.135969	1.77154	0.0356808				0.135969	1.74098	0.0217192				0.135969	1.51575	0.0134267				0.135969	1.68265	0.0133644
0.14417	1.1231	0.36904				0.14608	1.6905	0.065363				0.136242	1.77793	0.036035				0.136242	1.72339	0.0218357				0.136242	1.5251	0.0135263				0.136242	1.68945	0.0134342
0.14444	1.2395	0.36214				0.14635	1.5121	0.065326				0.136515	1.74444	0.0357476				0.136515	1.71377	0.0217368				0.136515	1.49189	0.0134006				0.136515	1.70328	0.0134405
0.14471	2.1039	0.3692				0.14663	1.5625	0.064264				0.136789	1.72014	0.0357622				0.136789	1.71617	0.0216917				0.136789	1.51046	0.0134051				0.136789	1.68714	0.0133934
0.14499	1.4769	0.36326				0.1469	1.5192	0.066409				0.137062	1.79017	0.0356524				0.137062	1.72596	0.0215633				0.137062	1.49656	0.0132712				0.137062	1.67619	0.0132799
0.14526	1.1014	0.36573				0.14717	1.5325	0.06537				0.137335	1.75588	0.0353335				0.137335	1.66851	0.0213115				0.137335	1.46126	0.0131061				0.137335	1.65717	0.0131877
0.14553	1.6243	0.36594				0.14745	1.5261	0.064463				0.137608	1.77339	0.0357365				0.137608	1.6847	0.0216165				0.137608	1.48931	0.0133115				0.137608	1.66197	0.0132502
0.14581	1.8463	0.36318				0.14772	1.5331	0.064109				0.137881	1.70257	0.0352149				0.137881	1.67138	0.0212911				0.137881	1.46745	0.0131285				0.137881	1.64526	0.0131526
0.14608	1.614	0.36146				0.14799	1.4557	0.063836				0.138155	1.67078	0.0348373				0.138155	1.62903	0.0210926				0.138155	1.46268	0.0130536				0.138155	1.62975	0.0130303
0.14635	1.1332	0.36521				0.14826	1.4631	0.063682				0.138428	1.69947	0.0352459				0.138428	1.66668	0.0213191				0.138428	1.45978	0.0131221				0.138428	1.626	0.0130579
0.14663	1.5585	0.3585				0.14854	1.3856	0.063091				0.138701	1.69335	0.0352095				0.138701	1.63133	0.021201				0.138701	1.43864	0.0130561				0.138701	1.61685	0.0130472
0.1469	1.1602	0.37175				0.14881	1.4426	0.063369				0.138974	1.74951	0.0360108				0.138974	1.64796	0.0216142				0.138974	1.45545	0.0132652				0.138974	1.6279	0.0132215
0.14717	1.7209	0.36722				0.14908	1.4479	0.063074				0.139248	1.67945	0.0353773				0.139248	1.64133	0.0213967				0.139248	1.43443	0.0130996				0.139248	1.59765	0.013027
0.14745	0.9928	0.35794				0.14936	1.4407	0.063746				0.139521	1.65165	0.0353723				0.139521	1.66284	0.0215186				0.139521	1.43674	0.0131129				0.139521	1.62484	0.0131239
0.14772	0.9506	0.35623				0.14963	1.4493	0.064216				0.139794	1.64515	0.0352538				0.139794	1.60822	0.0212113				0.139794	1.44891	0.0131139				0.139794	1.58901	0.0129674
0.14799	1.5386	0.35891				0.1499	1.343	0.064223				0.140067	1.63883	0.0350099				0.140067	1.62344	0.0210918				0.140067	1.41235	0.0128822				0.140067	1.5646	0.0127887
0.14826	1.5746	0.35721				0.15018	1.5005	0.06217				0.140341	1.6646	0.0353195				0.140341	1.65256	0.0213758				0.140341	1.42464	0.0130751				0.140341	1.5904	0.0129714
0.14854	1.1681	0.35515				0.15045	1.4781	0.063966				0.140614	1.61024	0.0348082				0.140614	1.61576	0.0211117				0.140614	1.41316	0.0128938				0.140614	1.54832	0.0127364
0.14881	1.5831	0.35713				0.15072	1.3999	0.063798				0.140887	1.65248	0.0351836				0.140887	1.59137	0.0211358				0.140887	1.40144	0.0129297				0.140887	1.55492	0.0128537
0.14908	1.3263	0.35358				0.151	1.3633	0.062696				0.14116	1.68694	0.035439				0.14116	1.59738	0.0212412				0.14116	1.39745	0.0130201				0.14116	1.56684	0.0129467
0.14936	1.2131	0.35775				0.15127	1.4282	0.063009				0.141433	1.62321	0.0346444				0.141433	1.57113	0.0208124				0.141433	1.35419	0.0126721				0.141433	1.52968	0.0126666
0.14963	1.1956	0.35833				0.15154	1.2567	0.063263				0.141707	1.57586	0.0342059				0.141707	1.54291	0.0205382				0.141707	1.35717	0.0125421				0.141707	1.51958	0.0125134
0.1499	1.2418	0.36267				0.15182	1.3777	0.062023				0.14198	1.62635	0.0351299				0.14198	1.58197	0.0211079				0.14198	1.37783	0.0128709				0.14198	1.55253	0.0128182
0.15018	1.5402	0.34925				0.15209	1.4349	0.063209				0.142253	1.58656	0.0343908				0.142253	1.51982	0.0206173				0.142253	1.33027	0.0125459				0.142253	1.51822	0.0125541
0.15045	1.1421	0.35805				0.15236	1.4097	0.063506				0.142526	1.5592	0.0343187				0.142526	1.51382	0.0206129				0.142526	1.34942	0.0126245				0.142526	1.51217	0.0125502
0.15072	1.0873	0.35807				0.15264	1.3619	0.063342				0.1428	1.55108	0.0341318				0.1428	1.54057	0.0206273				0.1428	1.32927	0.012548				0.1428	1.49452	0.012454
0.151	1.2676	0.35234				0.15291	1.3865	0.063109				0.143073	1.60534	0.0348202				0.143073	1.5173	0.0207696				0.143073	1.34829	0.0126882				0.143073	1.50707	0.0126106
0.15127	1.4066	0.35472				0.15318	1.3904	0.062961				0.143346	1.55475	0.0344967				0.143346	1.5328	0.020764				0.143346	1.31881	0.0125704				0.143346	1.50149	0.0125498
0.15154	0.9563	0.35702				0.15346	1.3071	0.06195				0.143619	1.59545	0.0348159				0.143619	1.53935	0.0208576				0.143619	1.33949	0.0127231				0.143619	1.50376	0.0126446
0.15182	1.19	0.34934				0.15373	1.4245	0.064063				0.143893	1.58175	0.0349413				0.143893	1.54216	0.0209258				0.143893	1.34625	0.0126818				0.143893	1.49716	0.0125971
0.15209	1.1377	0.35412				0.154	1.2682	0.063056				0.144166	1.48534	0.0345443				0.144166	1.50233	0.0207267				0.144166	1.3174	0.0126477				0.144166	1.47202	0.0125091
0.15236	1.0724	0.3555				0.15428	1.3153	0.062271				0.144439	1.49828	0.034168				0.144439	1.49781	0.020492				0.144439	1.29022	0.0123995				0.144439	1.47164	0.0124059
0.15264	1.3483	0.35611				0.15455	1.3909	0.062923				0.144712	1.46523	0.0346218				0.144712	1.47207	0.020721				0.144712	1.30851	0.0126288				0.144712	1.46783	0.0125232
0.15291	1.3998	0.35687				0.15482	1.3204	0.062736				0.144985	1.49262	0.0340751				0.144985	1.45592	0.0203591				0.144985	1.29144	0.0123884				0.144985	1.46481	0.0123477
0.15318	1.043	0.35276				0.1551	1.3185	0.062686				0.145259	1.51577	0.0344421				0.145259	1.46812	0.0205734				0.145259	1.31661	0.0125886				0.145259	1.45401	0.0124017
0.15346	0.7501	0.34871				0.15537	1.3574	0.062766				0.145532	1.52605	0.0344706				0.145532	1.47958	0.0206108				0.145532	1.29332	0.0125038				0.145532	1.43375	0.0123365
0.15373	1.5911	0.36226				0.15564	1.1989	0.061989				0.145805	1.46175	0.0340602				0.145805	1.45254	0.020367				0.145805	1.27063	0.0123705				0.145805	1.41503	0.0122078
0.154	1.4877	0.35816				0.15592	1.4675	0.063385				0.146078	1.49434	0.0341295				0.146078	1.42757	0.0203219				0.146078	1.27438	0.0122964				0.146078	1.43189	0.0122334
0.15428	1.2554	0.35197				0.15619	1.2925	0.062748				0.146352	1.49135	0.0342752				0.146352	1.45569	0.0204378				0.146352	1.28655	0.0124134				0.146352	1.42341	0.0122638
0.15455	1.16	0.35491				0.15646	1.242	0.062025				0.146625	1.45562	0.0336425				0.146625	1.43476	0.0201596				0.146625	1.2471	0.0122126				0.146625	1.39543	0.0120582
0.15482	1.4571	0.35488				0.15673	1.2864	0.062206				0.146898	1.52328	0.0348515				0.146898	1.48836	0.020844				0.146898	1.28714	0.0125824				0.146898	1.43801	0.0124504
0.1551	1.8866	0.35574				0.15701	1.3097	0.062976				0.147171	1.46799	0.0343642				0.147171	1.44607	0.0204939				0.147171	1.25073	0.012343				0.147171	1.41368	0.0122774
0.15537	1.0061	0.35273				0.15728	1.2868	0.063142				0.147445	1.5037	0.0339164				0.147445	1.39952	0.0200111				0.147445	1.24033	0.0121352				0.147445	1.39754	0.0120359
0.15564	1.0687	0.35187				0.15755	1.2567	0.06243				0.147718	1.45901	0.0337314				0.147718	1.41886	0.0200907				0.147718	1.24654	0.0121562				0.147718	1.38912	0.0120052
0.15592	1.6275	0.35603				0.15783	1.3213	0.061693				0.147991	1.44232	0.0335552				0.147991	1.40776	0.0199544				0.147991	1.23349	0.012077				0.147991	1.37387	0.0119391
0.15619	1.0977	0.35325				0.1581	1.3296	0.062587				0.148264	1.4548	0.0334366				0.148264	1.394	0.0198373				0.148264	1.23664	0.0120101				0.148264	1.36382	0.0118485
0.15646	1.0928	0.3527				0.15837	1.1844	0.062039				0.148537	1.44141	0.0333138				0.148537	1.38558	0.0197728				0.148537	1.20774	0.0119008				0.148537	1.37365	0.0118494
0.15673	1.9744	0.35381				0.15865	1.2556	0.062035				0.148811	1.43395	0.0334241				0.148811	1.37279	0.0198367				0.148811	1.22688	0.0119841				0.148811	1.35711	0.011795
0.15701	0.8904	0.35442				0.15892	1.2212	0.062475				0.149084	1.42531	0.0332301				0.149084	1.38866	0.0197894				0.149084	1.21855	0.0119208				0.149084	1.35406	0.0117832
0.15728	1.9225	0.35931				0.15919	1.2358	0.06206				0.149357	1.42447	0.0334231				0.149357	1.38423	0.0198084				0.149357	1.20859	0.0119717				0.149357	1.33539	0.0117819
0.15755	1.17	0.35319				0.15947	1.2707	0.063088				0.14963	1.40816	0.0336354				0.14963	1.36791	0.0198962				0.14963	1.22617	0.0120364				0.14963	1.36974	0.0119209
0.15783	1.2246	0.34938				0.15974	1.2303	0.062377				0.149904	1.42345	0.0339246				0.149904	1.38558	0.0201631				0.149904	1.22427	0.0121151				0.149904	1.34764	0.0118861
0.1581	1.0645	0.35151				0.16001	1.251	0.061692				0.150177	1.37794	0.0325303				0.150177	1.32966	0.0193054				0.150177	1.17253	0.0116603				0.150177	1.31098	0.0114877
0.15837	1.2914	0.35183				0.16029	1.1787	0.06198				0.15045	1.38313	0.0334782				0.15045	1.34668	0.0198472				0.15045	1.20309	0.0119654				0.15045	1.31945	0.0117082
0.15865	1.7565	0.35369				0.16056	1.2058	0.063341				0.150723	1.38704	0.0334404				0.150723	1.36947	0.019888				0.150723	1.17265	0.0118926				0.150723	1.34504	0.0118214
0.15892	0.8705	0.35409				0.16083	1.2937	0.062597				0.150997	1.37642	0.0329627				0.150997	1.33446	0.0195207				0.150997	1.16853	0.0116804				0.150997	1.31125	0.0115745
0.15919	0.8042	0.35103				0.16111	1.1831	0.061613				0.15127	1.35154	0.0329054				0.15127	1.31084	0.0194581				0.15127	1.16157	0.0117245				0.15127	1.28086	0.0115124
0.15947	1.2527	0.35738				0.16138	1.1182	0.061406				0.151543	1.40271	0.0334405				0.151543	1.34619	0.0197324				0.151543	1.18214	0.0118956				0.151543	1.30377	0.0116677
0.15974	1.2788	0.35499				0.16165	1.2022	0.062433				0.151816	1.3335	0.0325364				0.151816	1.30488	0.019225				0.151816	1.13516	0.0114985				0.151816	1.28838	0.0114152
0.16001	1.2397	0.34928				0.16193	1.1777	0.061899				0.152089	1.3162	0.03297				0.152089	1.29696	0.0195402				0.152089	1.16712	0.0117353				0.152089	1.29636	0.0115371
0.16029	1.031	0.35311				0.1622	1.1795	0.061762				0.152363	1.35746	0.0330814				0.152363	1.3348	0.0195967				0.152363	1.13481	0.0116499				0.152363	1.27602	0.011501
0.16056	0.9852	0.35949				0.16247	1.2499	0.06186				0.152636	1.33254	0.0332073				0.152636	1.29675	0.0195642				0.152636	1.14755	0.0117309				0.152636	1.26917	0.0115119
0.16083	0.858	0.35335				0.16275	1.1666	0.061962				0.152909	1.37965	0.0331848				0.152909	1.26757	0.0194843				0.152909	1.1251	0.0116658				0.152909	1.27482	0.0115239
0.16111	0.9346	0.35021				0.16302	1.1712	0.061562				0.153182	1.32325	0.0328441				0.153182	1.28719	0.0194106				0.153182	1.12237	0.0115578				0.153182	1.24867	0.0113911
0.16138	1.1388	0.35118				0.16329	1.1561	0.062885				0.153456	1.31915	0.0325052				0.153456	1.27365	0.0191845				0.153456	1.12478	0.0114833				0.153456	1.25375	0.0113102
0.16165	0.9735	0.35509				0.16357	1.2145	0.061557				0.153729	1.32639	0.0333629				0.153729	1.28565	0.0197375				0.153729	1.13291	0.011728				0.153729	1.29364	0.0116362
0.16193	1.1984	0.35197				0.16384	1.1304	0.061493				0.154002	1.31365	0.0332598				0.154002	1.29203	0.0196307				0.154002	1.11118	0.0116235				0.154002	1.23892	0.0114408
0.1622	1.1811	0.35124				0.16411	1.105	0.06185				0.154275	1.30763	0.0326918				0.154275	1.26221	0.0192404				0.154275	1.11108	0.0115229				0.154275	1.21246	0.0112517
0.16247	1.2011	0.3506				0.16439	0.97105	0.06091				0.154549	1.30265	0.0327551				0.154549	1.26656	0.0193915				0.154549	1.0875	0.0114766				0.154549	1.19819	0.0112248
0.16275	0.993	0.35194				0.16466	0.95035	0.061074				0.154822	1.30473	0.0326943				0.154822	1.25385	0.0192793				0.154822	1.10505	0.0114794				0.154822	1.23906	0.0113633
0.16302	1.0851	0.35091				0.16493	1.0959	0.061649				0.155095	1.27413	0.0328023				0.155095	1.22866	0.0193053				0.155095	1.09506	0.0114738				0.155095	1.23011	0.0113193
0.16329	0.982	0.35816				0.16521	1.0844	0.061253				0.155368	1.25401	0.03259				0.155368	1.22519	0.0191538				0.155368	1.08702	0.0114049				0.155368	1.19516	0.0111523
0.16357	1.6644	0.35036				0.16548	1.0807	0.061139				0.155641	1.27355	0.0324761				0.155641	1.25338	0.019122				0.155641	1.07913	0.0113633				0.155641	1.21586	0.0111973
0.16384	1.0017	0.34956				0.16575	1.0895	0.062318				0.155915	1.25471	0.0328299				0.155915	1.20905	0.0192684				0.155915	1.07939	0.0114924				0.155915	1.2045	0.0112684
0.16411	1.7891	0.35436				0.16602	1.0587	0.061554				0.156188	1.1807	0.0323768				0.156188	1.19522	0.0190711				0.156188	1.05271	0.0113381				0.156188	1.19147	0.0111973
0.16439	0.5569	0.34682				0.1663	1.0122	0.062043				0.156461	1.24598	0.0323979				0.156461	1.20039	0.0190195				0.156461	1.06791	0.0113407				0.156461	1.19793	0.0111574
0.16466	0.6103	0.34931				0.16657	1.0652	0.061541				0.156734	1.22282	0.0324094				0.156734	1.18094	0.0189606				0.156734	1.0525	0.0112751				0.156734	1.18868	0.0110953
0.16493	0.6338	0.35127				0.16684	1.0262	0.060584				0.157008	1.2676	0.0327513				0.157008	1.22675	0.019222				0.157008	1.05171	0.0114096				0.157008	1.19443	0.0112403
0.16521	0.967	0.34861				0.16712	1.0633	0.061009				0.157281	1.24412	0.0328511				0.157281	1.194	0.019203				0.157281	1.06465	0.0114575				0.157281	1.1962	0.0112972
0.16548	0.9773	0.34943				0.16739	0.95372	0.061368				0.157554	1.19562	0.0324064				0.157554	1.1906	0.0190545				0.157554	1.0502	0.0112841				0.157554	1.1678	0.0110941
0.16575	1.1179	0.35647				0.16766	1.0509	0.061629				0.157827	1.23103	0.0320132				0.157827	1.17961	0.0187924				0.157827	1.03723	0.0111616				0.157827	1.1684	0.0109714
0.16602	1.0303	0.35216				0.16794	1.03	0.062002				0.158101	1.18726	0.0323029				0.158101	1.1803	0.018979				0.158101	1.02674	0.0111851				0.158101	1.14734	0.0109607
0.1663	1.0428	0.35542				0.16821	1.024	0.061395				0.158374	1.13926	0.0321167				0.158374	1.16295	0.0189253				0.158374	1.03055	0.0111732				0.158374	1.14525	0.010968
0.16657	0.7421	0.3516				0.16848	1.0036	0.060652				0.158647	1.17483	0.0321959				0.158647	1.18397	0.0189996				0.158647	1.00185	0.0111317				0.158647	1.14782	0.0110036
0.16684	1.0242	0.3467				0.16876	0.9154	0.06054				0.15892	1.18803	0.0323312				0.15892	1.17537	0.0190447				0.15892	1.00974	0.0112164				0.15892	1.14874	0.0110392
0.16712	1.3618	0.3508				0.16903	1.0143	0.061139				0.159193	1.19442	0.0322442				0.159193	1.15272	0.0188861				0.159193	1.00266	0.0111331				0.159193	1.11911	0.0108941
0.16739	1.4413	0.35331				0.1693	0.97223	0.060623				0.159467	1.14183	0.0324813				0.159467	1.12633	0.0189737				0.159467	1.0002	0.0112245				0.159467	1.14366	0.0110732
0.16766	0.7655	0.35256				0.16958	1.0143	0.061759				0.15974	1.15665	0.0323813				0.15974	1.12568	0.0189155				0.15974	0.982533	0.0111226				0.15974	1.1265	0.0109768
0.16794	1.3899	0.35712				0.16985	0.91113	0.061688				0.160013	1.13397	0.0319022				0.160013	1.12551	0.0186623				0.160013	0.994519	0.0109923				0.160013	1.12301	0.0108376
0.16821	0.961	0.35211				0.17012	0.9418	0.060946				0.160286	1.15626	0.0320799				0.160286	1.12031	0.0187173				0.160286	1.00659	0.0111014				0.160286	1.11894	0.0108531
0.16848	0.8224	0.34777				0.1704	0.93535	0.060934				0.16056	1.14791	0.032781				0.16056	1.12072	0.0191236				0.16056	1.00314	0.0112585				0.16056	1.13833	0.0110801
0.16876	0.8052	0.34724				0.17067	0.99147	0.061015				0.160833	1.15828	0.0321931				0.160833	1.13967	0.0188661				0.160833	0.984142	0.0110191				0.160833	1.10009	0.010818
0.16903	1.0376	0.3514				0.17094	1.0647	0.061362				0.161106	1.14126	0.0320448				0.161106	1.13239	0.0188112				0.161106	0.973631	0.0110145				0.161106	1.09815	0.0107757
0.1693	0.5586	0.34739				0.17122	1.0538	0.060779				0.161379	1.12686	0.0319439				0.161379	1.11506	0.0186883				0.161379	0.966633	0.0109323				0.161379	1.07888	0.010706
0.16958	0.4754	0.3528				0.17149	0.90585	0.061103				0.161653	1.14942	0.0323824				0.161653	1.08844	0.0187796				0.161653	0.9414	0.0109567				0.161653	1.09102	0.0108185
0.16985	1.0904	0.35794				0.17176	0.93245	0.060865				0.161926	1.1254	0.0320359				0.161926	1.10446	0.0186806				0.161926	0.977621	0.0110222				0.161926	1.08721	0.0107944
0.17012	0.3865	0.34868				0.17204	0.88793	0.060042				0.162199	1.12619	0.0319735				0.162199	1.09513	0.0186619				0.162199	0.946558	0.0109134				0.162199	1.08362	0.0107494
0.1704	1.1326	0.3529				0.17231	1.0275	0.061156				0.162472	1.09794	0.0319879				0.162472	1.09349	0.0187187				0.162472	0.959308	0.0109639				0.162472	1.0688	0.0107089
0.17067	1.0206	0.35167				0.17258	0.92987	0.061393				0.162745	1.09345	0.0320533				0.162745	1.05572	0.0185498				0.162745	0.938452	0.010863				0.162745	1.07363	0.0106907
0.17094	1.1427	0.3528				0.17286	0.93683	0.060276				0.163019	1.0909	0.0318501				0.163019	1.0573	0.0184931				0.163019	0.941483	0.0108758				0.163019	1.05111	0.0105992
0.17122	1.4982	0.35038				0.17313	0.93197	0.061268				0.163292	1.08854	0.0323869				0.163292	1.07587	0.0188677				0.163292	0.951612	0.0110964				0.163292	1.061	0.0108055
0.17149	0.5854	0.35066				0.1734	0.82143	0.061259				0.163565	1.10692	0.0319599				0.163565	1.05726	0.0185233				0.163565	0.941958	0.0108667				0.163565	1.05822	0.0106465
0.17176	0.7108	0.35052				0.17368	0.95017	0.060562				0.163838	1.08649	0.031862				0.163838	1.05337	0.0184362				0.163838	0.924273	0.0107961				0.163838	1.02139	0.0105116
0.17204	0.5137	0.34472				0.17395	0.94788	0.060767				0.164112	1.06358	0.0320376				0.164112	1.05776	0.0185806				0.164112	0.92931	0.0108807				0.164112	1.04536	0.0106305
0.17231	1.177	0.35195				0.17422	0.9327	0.060401				0.164385	1.10628	0.0316878				0.164385	1.01533	0.0182024				0.164385	0.936281	0.0107688				0.164385	1.02188	0.0104485
0.17258	0.9392	0.35298				0.17449	0.84498	0.060877				0.164658	1.01408	0.0316751				0.164658	1.03021	0.0183576				0.164658	0.894513	0.0106662				0.164658	1.02244	0.0105021
0.17286	0.6958	0.34589				0.17477	0.89027	0.060619				0.164931	1.02773	0.0316894				0.164931	1.05696	0.0185073				0.164931	0.920802	0.0108194				0.164931	1.02553	0.0105497
0.17313	0.5576	0.34988				0.17504	0.83088	0.0605				0.165205	1.00824	0.031535				0.165205	1.03245	0.0183746				0.165205	0.903463	0.0107145				0.165205	1.03288	0.0105125
0.1734	0.9564	0.35458				0.17531	0.97977	0.059928				0.165478	1.01426	0.0314479				0.165478	1.0083	0.0182511				0.165478	0.893183	0.0106733				0.165478	0.989646	0.0103704
0.17368	0.7619	0.34791				0.17559	0.86432	0.059136				0.165751	1.05435	0.0320938				0.165751	1.0233	0.0186067				0.165751	0.916548	0.0108844				0.165751	1.02046	0.0105972
0.17395	0.8879	0.34913				0.17586	0.85983	0.060445				0.166024	1.06765	0.0319226				0.166024	1.00349	0.0183289				0.166024	0.900837	0.0107403				0.166024	1.00848	0.0104858
0.17422	1.2812	0.34811				0.17613	0.85028	0.061408				0.166297	1.03995	0.0321407				0.166297	1.0126	0.0185467				0.166297	0.902817	0.01089				0.166297	1.00045	0.0105541
0.17449	1.0547	0.35176				0.17641	0.76302	0.059881				0.166571	1.05067	0.0318005				0.166571	1.00618	0.0183983				0.166571	0.893869	0.0107057				0.166571	0.998613	0.0104428
0.17477	-0.0519	0.3475				0.17668	0.85785	0.060703				0.166844	1.01168	0.0312519				0.166844	1.01637	0.0181591				0.166844	0.867442	0.0105541				0.166844	0.972344	0.0102699
0.17504	0.5239	0.34798				0.17695	0.84717	0.060467				0.167117	1.04095	0.0314412				0.167117	0.991738	0.0181699				0.167117	0.888002	0.0105959				0.167117	0.979248	0.0102876
0.17531	1.2643	0.3449				0.17723	0.98533	0.061468				0.16739	1.00346	0.0317456				0.16739	0.986419	0.0183271				0.16739	0.871475	0.0106395				0.16739	0.96006	0.0103322
0.17559	1.3868	0.34606				0.1775	0.88117	0.061093				0.167664	1.04539	0.0317066				0.167664	0.984062	0.0182265				0.167664	0.87284	0.0106532				0.167664	0.968438	0.0103423
0.17586	0.9071	0.34901				0.17777	0.8947	0.060936				0.167937	1.01665	0.0320238				0.167937	0.981395	0.018445				0.167937	0.86866	0.0107325				0.167937	0.971567	0.0104131
0.17613	0.8956	0.35402				0.17805	0.948	0.060924				0.16821	0.957491	0.0315947				0.16821	0.9825	0.0182841				0.16821	0.863044	0.0106253				0.16821	0.965231	0.0102983
0.17641	0.96	0.3478				0.17832	0.90295	0.060012				0.168483	1.0342	0.0313202				0.168483	0.976505	0.0180416				0.168483	0.864704	0.010538				0.168483	0.942719	0.010167
0.17668	0.634	0.34968				0.17859	0.82227	0.059803				0.168757	0.989536	0.031201				0.168757	0.953976	0.0179482				0.168757	0.842342	0.0104302				0.168757	0.946738	0.0101588
0.17695	0.1459	0.34789				0.17887	0.94138	0.061101				0.16903	1.00475	0.0316851				0.16903	0.937976	0.0181183				0.16903	0.840946	0.0105422				0.16903	0.93336	0.0102076
0.17723	1.3612	0.35487				0.17914	0.73913	0.059375				0.169303	0.968491	0.0313181				0.169303	0.924233	0.0179937				0.169303	0.847225	0.0104677				0.169303	0.951971	0.010196
0.1775	0.9021	0.35332				0.17941	0.69595	0.059576				0.169576	0.988309	0.031754				0.169576	0.945548	0.0181804				0.169576	0.844919	0.0106173				0.169576	0.930863	0.0102517
0.17777	0.7847	0.35238				0.17969	0.83438	0.060439				0.169849	1.02432	0.032107				0.169849	0.980305	0.0184689				0.169849	0.861529	0.0107307				0.169849	0.950265	0.0104015
0.17805	0.8327	0.35119				0.17996	0.77475	0.060741				0.170123	0.928264	0.0312827				0.170123	0.9084	0.0179595				0.170123	0.842256	0.0105199				0.170123	0.936533	0.0101947
0.17832	0.7102	0.34562				0.18023	0.85157	0.059946				0.170396	0.933473	0.0312537				0.170396	0.9202	0.0179969				0.170396	0.818898	0.0104297				0.170396	0.937756	0.0101888
0.17859	0.4734	0.34446				0.18051	0.76803	0.060992				0.170669	0.947509	0.031382				0.170669	0.916376	0.0180641				0.170669	0.827029	0.0104468				0.170669	0.938462	0.0101942
0.17887	0.9617	0.3513				0.18078	0.756	0.060645				0.170942	0.9905	0.0315116				0.170942	0.926124	0.0180726				0.170942	0.835079	0.010488				0.170942	0.916171	0.0101201
0.17914	0.6247	0.34488				0.18105	0.93667	0.060193				0.171216	0.962145	0.0313079				0.171216	0.914624	0.0179579				0.171216	0.810123	0.0103579				0.171216	0.91329	0.0100587
0.17941	0.8072	0.34756				0.18133	0.7463	0.059985				0.171489	0.990082	0.0315898				0.171489	0.935357	0.0180272				0.171489	0.813202	0.0104005				0.171489	0.914748	0.010128
0.17969	1.1699	0.35074				0.1816	0.76083	0.059739				0.171762	0.990518	0.0313276				0.171762	0.929357	0.0180392				0.171762	0.80599	0.0103695				0.171762	0.911546	0.0100624
0.17996	1.0673	0.35278				0.18187	0.77542	0.05983				0.172035	0.915382	0.0308963				0.172035	0.898729	0.0176929				0.172035	0.7989	0.0102936				0.172035	0.894033	0.00995134
0.18023	0.5825	0.34696				0.18215	0.75027	0.059541				0.172309	0.978064	0.0313841				0.172309	0.882352	0.0178713				0.172309	0.798637	0.0103658				0.172309	0.88755	0.0100525
0.18051	0.6322	0.35208				0.18242	0.7516	0.060234				0.172582	0.953855	0.0316023				0.172582	0.886595	0.0180481				0.172582	0.81069	0.0104706				0.172582	0.903358	0.0101377
0.18078	1.2955	0.35402				0.18269	0.84007	0.060372				0.172855	0.912991	0.030977				0.172855	0.878314	0.0176832				0.172855	0.796492	0.0102259				0.172855	0.894542	0.00993784
0.18105	0.8981	0.34661				0.18296	0.89868	0.060929				0.173128	0.899009	0.031471				0.173128	0.88789	0.0179975				0.173128	0.787115	0.0103578				0.173128	0.869958	0.00999563
0.18133	1.2483	0.35142				0.18324	0.82893	0.060406				0.173401	0.914391	0.0315314				0.173401	0.893133	0.0180265				0.173401	0.79289	0.010425				0.173401	0.879731	0.0100509
0.1816	0.6069	0.34493				0.18351	0.82348	0.060707				0.173675	0.864791	0.0308904				0.173675	0.884243	0.0177664				0.173675	0.774806	0.0101755				0.173675	0.874231	0.00988179
0.18187	0.456	0.3475				0.18378	0.73775	0.059555				0.173948	0.975045	0.0313563				0.173948	0.860048	0.0177661				0.173948	0.775133	0.0102554				0.173948	0.867004	0.00993599
0.18215	0.4627	0.34558				0.18406	0.84107	0.060613				0.174221	0.907345	0.03114				0.174221	0.857005	0.0177636				0.174221	0.748369	0.0101657				0.174221	0.856496	0.00985541
0.18242	1.0271	0.35112				0.18433	0.66092	0.060195				0.174494	0.860473	0.0312446				0.174494	0.872876	0.0179131				0.174494	0.765498	0.0102882				0.174494	0.857942	0.00994851
0.18269	0.4045	0.34731				0.1846	0.76377	0.060879				0.174768	0.868691	0.031053				0.174768	0.867338	0.0177848				0.174768	0.755838	0.0101762				0.174768	0.855033	0.00985358
0.18296	0.7568	0.35215				0.18488	0.81402	0.059972				0.175041	0.8626	0.0310079				0.175041	0.877252	0.017754				0.175041	0.764219	0.0101952				0.175041	0.850756	0.0098342
0.18324	0.6737	0.34976				0.18515	0.72118	0.059455				0.175314	0.870836	0.030587				0.175314	0.837038	0.0174169				0.175314	0.73061	0.0100176				0.175314	0.8219	0.00968469
0.18351	0.8999	0.3536				0.18542	0.7305	0.059562				0.175587	0.851573	0.0303383				0.175587	0.830448	0.0173006				0.175587	0.734431	0.00991035				0.175587	0.83236	0.00961491
0.18378	0.8337	0.34721				0.1857	0.68747	0.060785				0.175861	0.857082	0.0309335				0.175861	0.852676	0.0176538				0.175861	0.740525	0.010093				0.175861	0.830306	0.00976307
0.18406	0.9827	0.3513				0.18597	0.68875	0.059862				0.176134	0.893682	0.0314627				0.176134	0.85959	0.0179273				0.176134	0.761571	0.0103047				0.176134	0.856056	0.00995698
0.18433	0.6028	0.35083				0.18624	0.65432	0.059213				0.176407	0.864509	0.0309035				0.176407	0.8396	0.0175839				0.176407	0.738638	0.0101162				0.176407	0.816788	0.00971402
0.1846	0.7676	0.35474				0.18652	0.77975	0.060475				0.17668	0.841136	0.031053				0.17668	0.862748	0.017834				0.17668	0.744435	0.0101452				0.17668	0.832087	0.00981412
0.18488	0.6815	0.34761				0.18679	0.7159	0.060251				0.176953	0.862009	0.0310285				0.176953	0.830662	0.0177109				0.176953	0.73745	0.0100754				0.176953	0.819867	0.00975354
0.18515	0.3744	0.34637				0.18706	0.71167	0.060146				0.177227	0.832845	0.0312538				0.177227	0.846938	0.0179458				0.177227	0.740754	0.0102367				0.177227	0.825165	0.00987856
0.18542	0.5416	0.34616				0.18734	0.69538	0.057993				0.1775	0.801818	0.0310228				0.1775	0.825481	0.0177426				0.1775	0.736937	0.0101443				0.1775	0.824804	0.00980066
0.1857	0.5235	0.35441				0.18761	0.68668	0.059372				0.177773	0.739527	0.030791				0.177773	0.814876	0.0177395				0.177773	0.723129	0.0101011				0.177773	0.808275	0.00977231
0.18597	0.2078	0.34833				0.18788	0.6422	0.059622				0.178046	0.865982	0.0311294				0.178046	0.83639	0.0177617				0.178046	0.711754	0.0100706				0.178046	0.812102	0.00977087
0.18624	0.0746	0.34616				0.18816	0.68893	0.059356				0.17832	0.811245	0.0305116				0.17832	0.819557	0.0174562				0.17832	0.70506	0.00991012				0.17832	0.791502	0.00957057
0.18652	1.468	0.35453				0.18843	0.69913	0.059055				0.178593	0.792445	0.0304356				0.178593	0.782105	0.0173022				0.178593	0.691725	0.00987056				0.178593	0.788656	0.00954875
0.18679	0.1278	0.34978				0.1887	0.62213	0.05905				0.178866	0.845827	0.0311026				0.178866	0.805957	0.0176651				0.178866	0.705731	0.0100414				0.178866	0.79589	0.00969836
0.18706	0.8815	0.35053				0.18898	0.64787	0.058463				0.179139	0.775718	0.0303531				0.179139	0.790595	0.0173538				0.179139	0.715546	0.00991022				0.179139	0.789869	0.0095283
0.18734	0.9384	0.33948				0.18925	0.6577	0.058881				0.179413	0.802764	0.0306291				0.179413	0.77151	0.0173824				0.179413	0.701892	0.00997217				0.179413	0.781983	0.00959289
0.18761	0.7219	0.34668				0.18952	0.63157	0.059199				0.179686	0.794718	0.0309721				0.179686	0.786243	0.0176307				0.179686	0.71166	0.0100177				0.179686	0.796223	0.00967144
0.18788	0.4408	0.34822				0.1898	0.6227	0.058774				0.179959	0.800655	0.0311383				0.179959	0.798567	0.0176677				0.179959	0.721279	0.0101348				0.179959	0.78804	0.00970911
0.18816	0.2717	0.34682				0.19007	0.74615	0.060314				0.180232	0.796282	0.030535				0.180232	0.75499	0.0172924				0.180232	0.684435	0.00987841				0.180232	0.764327	0.00950779
0.18843	1.0348	0.34639				0.19034	0.65985	0.058612				0.180505	0.819636	0.031097				0.180505	0.781076	0.0175732				0.180505	0.686804	0.00998535				0.180505	0.786717	0.00969145
0.1887	0.284	0.34626				0.19062	0.66807	0.059032				0.180779	0.772482	0.0309101				0.180779	0.770438	0.0175428				0.180779	0.673802	0.00997837				0.180779	0.765696	0.0096187
0.18898	0.9274	0.34281				0.19089	0.70445	0.059682				0.181052	0.828436	0.0307027				0.181052	0.771095	0.0174392				0.181052	0.685192	0.00989633				0.181052	0.757304	0.0094923
0.18925	0.466	0.34501				0.19116	0.62025	0.058978				0.181325	0.797136	0.0306432				0.181325	0.768771	0.0173325				0.181325	0.660627	0.00979765				0.181325	0.766535	0.00951555
0.18952	0.5186	0.34594				0.19143	0.64545	0.059628				0.181598	0.734918	0.0303489				0.181598	0.743867	0.017247				0.181598	0.668254	0.00976347				0.181598	0.752027	0.00937245
0.1898	0.5792	0.34297				0.19171	0.69295	0.059459				0.181872	0.7705	0.0305161				0.181872	0.736033	0.017264				0.181872	0.672115	0.00985718				0.181872	0.741315	0.00941418
0.19007	1.0109	0.35229				0.19198	0.63233	0.059501				0.182145	0.7719	0.0304584				0.182145	0.7261	0.0172125				0.182145	0.668121	0.00981107				0.182145	0.743331	0.00939673
0.19034	0.5774	0.34253				0.19225	0.59618	0.059013				0.182418	0.748064	0.0306961				0.182418	0.748529	0.0174006				0.182418	0.669985	0.00991277				0.182418	0.748085	0.00955035
0.19062	0.7496	0.34564				0.19253	0.64883	0.059264				0.182691	0.7409	0.0305292				0.182691	0.7272	0.0172956				0.182691	0.635885	0.00973393				0.182691	0.747021	0.00946923
0.19089	0.5649	0.34916				0.1928	0.50608	0.057656				0.182965	0.753991	0.0307431				0.182965	0.753024	0.0174785				0.182965	0.658077	0.00990819				0.182965	0.739633	0.00951217
0.19116	0.6802	0.34531				0.19307	0.63848	0.058505				0.183238	0.732236	0.0305731				0.183238	0.755543	0.0174281				0.183238	0.654687	0.00985706				0.183238	0.744146	0.0095066
0.19143	0.3736	0.34922				0.19335	0.67135	0.062586				0.183511	0.769109	0.0308357				0.183511	0.751529	0.0174865				0.183511	0.65891	0.00991852				0.183511	0.739219	0.00954393
0.19171	0.8369	0.34737				0.19362	0.51875	0.059121				0.183784	0.718909	0.0304653				0.183784	0.739019	0.0173071				0.183784	0.630021	0.00971199				0.183784	0.733019	0.00937137
0.19198	0.0373	0.34671				0.19389	0.64152	0.058444				0.184057	0.762073	0.0308175				0.184057	0.717824	0.0173494				0.184057	0.642104	0.00982392				0.184057	0.732204	0.00945702
0.19225	0.4205	0.34409				0.19417	0.58542	0.058883				0.184331	0.733227	0.0307105				0.184331	0.715219	0.0173437				0.184331	0.637133	0.00978206				0.184331	0.719835	0.00942767
0.19253	0.6072	0.34656				0.19444	0.62972	0.059237				0.184604	0.734564	0.0309625				0.184604	0.726329	0.0175504				0.184604	0.656417	0.00993741				0.184604	0.73326	0.00956094
0.1928	1.3523	0.34265				0.19471	0.60977	0.059435				0.184877	0.722055	0.0303549				0.184877	0.690533	0.0171405				0.184877	0.630519	0.00971357				0.184877	0.701402	0.0093146
0.19307	0.6519	0.34509				0.19499	0.55445	0.059135				0.18515	0.710027	0.0303796				0.18515	0.67851	0.0170944				0.18515	0.625031	0.00965567				0.18515	0.70761	0.00931447
0.19335	0.7389	0.37017				0.19526	0.57975	0.058432				0.185424	0.719864	0.0302774				0.185424	0.682871	0.0170357				0.185424	0.626844	0.00965305				0.185424	0.711846	0.00928618
0.19362	0.6221	0.34793				0.19553	0.51702	0.058269				0.185697	0.7143	0.0308275				0.185697	0.695886	0.0173294				0.185697	0.620898	0.00980373				0.185697	0.714106	0.00947034
0.19389	1.0415	0.3431				0.19581	0.64357	0.059626				0.18597	0.6978	0.030467				0.18597	0.655662	0.0170855				0.18597	0.621204	0.00966292				0.18597	0.689863	0.00924827
0.19417	0.4272	0.34525				0.19608	0.54913	0.057856				0.186243	0.686864	0.0301381				0.186243	0.695881	0.0170955				0.186243	0.61959	0.00961263				0.186243	0.681552	0.00919171
0.19444	0.0428	0.34731				0.19635	0.55815	0.058564				0.186517	0.715773	0.0306547				0.186517	0.706576	0.0173328				0.186517	0.61946	0.00977348				0.186517	0.68829	0.0093485
0.19471	0.5257	0.3485				0.19663	0.51127	0.058821				0.18679	0.694809	0.0305021				0.18679	0.671186	0.0171806				0.18679	0.619265	0.00971915				0.18679	0.692552	0.00931243
0.19499	0.9106	0.34796				0.1969	0.52992	0.057641				0.187063	0.706373	0.0306852				0.187063	0.678905	0.0172049				0.187063	0.626975	0.0096863				0.187063	0.6952	0.00928875
0.19526	0.8358	0.34463				0.19717	0.61747	0.059152				0.187336	0.7144	0.0295738				0.187336	0.663829	0.0166379				0.187336	0.59164	0.00935903				0.187336	0.670354	0.00899251
0.19553	0.4922	0.34443				0.19745	0.5786	0.058618				0.187609	0.721045	0.0303368				0.187609	0.678243	0.017025				0.187609	0.612485	0.0096067				0.187609	0.665023	0.00916919
0.19581	0.5807	0.34804				0.19772	0.57505	0.059212				0.187883	0.658245	0.0302043				0.187883	0.676171	0.0170414				0.187883	0.598946	0.00957129				0.187883	0.663019	0.0091203
0.19608	0.5457	0.33917				0.19799	0.56952	0.058062				0.188156	0.734218	0.0301732				0.188156	0.657952	0.0168362				0.188156	0.587742	0.00954347				0.188156	0.661167	0.00912635
0.19635	0.5261	0.3456				0.19827	0.458	0.059317				0.188429	0.684018	0.0298554				0.188429	0.659157	0.0168098				0.188429	0.590333	0.00947173				0.188429	0.666508	0.00908526
0.19663	0.7269	0.34635				0.19854	0.5501	0.059275				0.188702	0.6401	0.0299288				0.188702	0.656876	0.0168832				0.188702	0.576388	0.00943304				0.188702	0.654963	0.00906467
0.1969	0.215	0.33939				0.19881	0.48905	0.058453				0.188976	0.639227	0.0297283				0.188976	0.628586	0.0167083				0.188976	0.570404	0.00935534				0.188976	0.654454	0.00901179
0.19717	0.7513	0.3479				0.19909	0.55987	0.059833				0.189249	0.628336	0.0297384				0.189249	0.630371	0.0167213				0.189249	0.560281	0.00933266				0.189249	0.658396	0.00903769
0.19745	0.4487	0.34266				0.19936	0.52315	0.059125				0.189522	0.696173	0.0301961				0.189522	0.653843	0.0168631				0.189522	0.578506	0.00948479				0.189522	0.650337	0.00905718
0.19772	1.1505	0.34977				0.19963	0.6304	0.05929				0.189795	0.608627	0.0297247				0.189795	0.620738	0.0166396				0.189795	0.574202	0.00940128				0.189795	0.643429	0.00897092
0.19799	0.2003	0.33995				0.1999	0.53822	0.058324				0.190069	0.643445	0.0303907				0.190069	0.665667	0.0171858				0.190069	0.575638	0.00956364				0.190069	0.651887	0.00917892
0.19827	-0.0987	0.34843				0.20018	0.53465	0.058317				0.190342	0.646027	0.0295968				0.190342	0.647995	0.016624				0.190342	0.560121	0.00929294				0.190342	0.63204	0.00889198
0.19854	0.1239	0.34721				0.20045	0.55037	0.058459				0.190615	0.658182	0.0298105				0.190615	0.638538	0.0167787				0.190615	0.550687	0.00936219				0.190615	0.648544	0.00902975
0.19881	0.4388	0.34521				0.20072	0.58665	0.058348				0.190888	0.665327	0.0302255				0.190888	0.645238	0.0169713				0.190888	0.565477	0.00948207				0.190888	0.639763	0.00908677
0.19909	0.7809	0.35303				0.201	0.5226	0.058726				0.191161	0.652273	0.0299508				0.191161	0.621338	0.0167314				0.191161	0.567533	0.00941659				0.191161	0.627475	0.00894973
0.19936	0.2359	0.34669				0.20127	0.55493	0.058716				0.191435	0.659109	0.0302342				0.191435	0.622095	0.0168778				0.191435	0.553225	0.00946801				0.191435	0.6342	0.009052
0.19963	0.1116	0.34573				0.20154	0.48158	0.058925				0.191708	0.582782	0.0297487				0.191708	0.599352	0.0167232				0.191708	0.549098	0.00935376				0.191708	0.628712	0.00897833
0.1999	0.7119	0.3434				0.20182	0.58992	0.058403				0.191981	0.580691	0.0298263				0.191981	0.613938	0.0168071				0.191981	0.554362	0.00941209				0.191981	0.620694	0.00897957
0.20018	0.2913	0.34252				0.20209	0.51798	0.057626				0.192254	0.615491	0.0298361				0.192254	0.615867	0.0166915				0.192254	0.546048	0.00933907				0.192254	0.60911	0.00890521
0.20045	0.615	0.34547				0.20236	0.52767	0.059005				0.192528	0.6176	0.0298362				0.192528	0.602886	0.0167099				0.192528	0.549108	0.00934945				0.192528	0.613194	0.00893468
0.20072	0.4975	0.3444				0.20264	0.54343	0.05956				0.192801	0.6536	0.0295552				0.192801	0.594752	0.0164164				0.192801	0.537977	0.00916465				0.192801	0.589871	0.00870406
0.201	0.6917	0.34657				0.20291	0.50258	0.059576				0.193074	0.5969	0.0295335				0.193074	0.584543	0.0165285				0.193074	0.526492	0.00918187				0.193074	0.607556	0.0088479
0.20127	0.151	0.34519				0.20318	0.38047	0.057847				0.193347	0.631873	0.0313				0.193347	0.620857	0.0174499				0.193347	0.557821	0.00980325				0.193347	0.613087	0.00930056
0.20154	0.2089	0.34617				0.20346	0.53298	0.059457				0.193621	0.590973	0.0300411				0.193621	0.591933	0.0167771				0.193621	0.528877	0.00937339				0.193621	0.598533	0.00894595
0.20182	0.2901	0.34223				0.20373	0.45863	0.057998				0.193894	0.644064	0.0296071				0.193894	0.599657	0.0165488				0.193894	0.52354	0.00919146				0.193894	0.600667	0.0088091
0.20209	0.3604	0.3403				0.204	0.52033	0.058779				0.194167	0.571118	0.0296424				0.194167	0.588519	0.0166241				0.194167	0.526896	0.009301				0.194167	0.596652	0.00886506
0.20236	0.9824	0.34958				0.20428	0.47467	0.057847				0.19444	0.588264	0.0297313				0.19444	0.585648	0.0167137				0.19444	0.523079	0.00925238				0.19444	0.600923	0.00885251
0.20264	1.2262	0.35419				0.20455	0.4814	0.057884				0.194713	0.592209	0.0298107				0.194713	0.592814	0.0167397				0.194713	0.517081	0.00927594				0.194713	0.592112	0.0088926
0.20291	0.2457	0.35039				0.20482	0.46752	0.05867				0.194987	0.560409	0.0298314				0.194987	0.599562	0.0167822				0.194987	0.522512	0.00930953				0.194987	0.585852	0.00888674
0.20318	0.9872	0.34495				0.2051	0.44595	0.059704				0.19526	0.596373	0.029491				0.19526	0.593738	0.016474				0.19526	0.505985	0.00911372				0.19526	0.57894	0.00869408
0.20346	0.8096	0.35134				0.20537	0.51663	0.059065				0.195533	0.546609	0.0294744				0.195533	0.570762	0.0164668				0.195533	0.514415	0.00915962				0.195533	0.571894	0.00871131
0.20373	0.5764	0.34332				0.20564	0.50715	0.058105				0.195806	0.546855	0.0299051				0.195806	0.58501	0.0167946				0.195806	0.525996	0.00930779				0.195806	0.56559	0.00878883
0.204	-0.0383	0.34526				0.20592	0.4937	0.058147				0.19608	0.518036	0.029098				0.19608	0.559681	0.016332				0.19608	0.496604	0.0090443				0.19608	0.571802	0.00865362
0.20428	-0.2989	0.33863				0.20619	0.48555	0.058351				0.196353	0.589945	0.0296118				0.196353	0.580852	0.0165545				0.196353	0.498135	0.00915131				0.196353	0.57521	0.00877582
0.20455	0.6227	0.34072				0.20646	0.3913	0.05882				0.196626	0.589064	0.0298602				0.196626	0.572757	0.0166139				0.196626	0.514494	0.00924				0.196626	0.572942	0.00880548
0.20482	-0.1564	0.34432				0.20674	0.49382	0.0588				0.196899	0.537991	0.0290701				0.196899	0.540495	0.0162865				0.196899	0.492096	0.00900377				0.196899	0.559935	0.00858639
0.2051	-0.3229	0.35086				0.20701	0.39468	0.05784				0.197173	0.571709	0.029859				0.197173	0.563262	0.0166202				0.197173	0.496929	0.00921226				0.197173	0.564125	0.00877918
0.20537	0.3565	0.34639				0.20728	0.46112	0.057311				0.197446	0.567191	0.0295617				0.197446	0.561481	0.0164412				0.197446	0.4954	0.00911684				0.197446	0.564673	0.00868039
0.20564	0.5196	0.34392				0.20755	0.42965	0.058452				0.197719	0.570218	0.0298044				0.197719	0.561829	0.0166568				0.197719	0.495646	0.00920993				0.197719	0.565498	0.00879103
0.20592	0.5897	0.34318				0.20783	0.49642	0.059042				0.197992	0.557682	0.0292441				0.197992	0.536548	0.016269				0.197992	0.479933	0.00898357				0.197992	0.548698	0.00858519
0.20619	0.4355	0.34506				0.2081	0.45823	0.058685				0.198265	0.572955	0.0300295				0.198265	0.527905	0.0166394				0.198265	0.503463	0.00925434				0.198265	0.562804	0.00879421
0.20646	0.6913	0.34971				0.20838	0.50453	0.059377				0.198539	0.558645	0.029803				0.198539	0.533657	0.0166151				0.198539	0.478656	0.009149				0.198539	0.551319	0.00875319
0.20674	0.4564	0.34568				0.20865	0.33808	0.058436				0.198812	0.512164	0.0293206				0.198812	0.547329	0.0164051				0.198812	0.502431	0.00913035				0.198812	0.544446	0.00862404
0.20701	0.4761	0.34462				0.20892	0.48132	0.058277				0.199085	0.518618	0.0300039				0.199085	0.533895	0.0166908				0.199085	0.491435	0.00923612				0.199085	0.565863	0.00882745
0.20728	0.7014	0.33987				0.2092	0.40528	0.058182				0.199358	0.558055	0.0298773				0.199358	0.536948	0.0166005				0.199358	0.475323	0.00918607				0.199358	0.535312	0.00867549
0.20755	0.102	0.34653				0.20947	0.44973	0.058121				0.199632	0.5673	0.0296353				0.199632	0.530262	0.0163793				0.199632	0.465525	0.00903672				0.199632	0.54186	0.00864355
0.20783	0.576	0.35111				0.20974	0.38562	0.058708				0.199905	0.519118	0.0293178				0.199905	0.526438	0.0163388				0.199905	0.46314	0.00896921				0.199905	0.541125	0.00857024
0.2081	0.32	0.34661				0.21001	0.41167	0.058275				0.200178	0.548064	0.0294166				0.200178	0.525786	0.0162678				0.200178	0.470494	0.00902188				0.200178	0.524315	0.00852106
0.20838	0.7322	0.35049				0.21029	0.43632	0.058165				0.200451	0.523027	0.0292952				0.200451	0.523557	0.0163897				0.200451	0.459438	0.00899648				0.200451	0.528935	0.00856292
0.20865	-0.1058	0.34632				0.21056	0.4163	0.058623				0.200725	0.5848	0.0293836				0.200725	0.513948	0.016251				0.200725	0.47261	0.00898079				0.200725	0.521544	0.00851546
0.20892	0.2299	0.3444				0.21083	0.45905	0.057517				0.200998	0.506345	0.0293819				0.200998	0.501629	0.0162535				0.200998	0.466231	0.00904999				0.200998	0.521381	0.00855032
0.2092	0.5388	0.34476				0.21111	0.37657	0.057741				0.201271	0.552645	0.0295335				0.201271	0.520914	0.016435				0.201271	0.463971	0.00902077				0.201271	0.511573	0.00856494
0.20947	0.3292	0.34402				0.21138	0.44505	0.058025				0.201544	0.508155	0.0296047				0.201544	0.531476	0.0164775				0.201544	0.462079	0.00905934				0.201544	0.528096	0.00865446
0.20974	0.4676	0.34872				0.21165	0.43178	0.05805				0.201817	0.506909	0.0292928				0.201817	0.512529	0.0163173				0.201817	0.457573	0.00898277				0.201817	0.512975	0.00850163
0.21001	0.3935	0.3448				0.21193	0.42982	0.058257				0.202091	0.477591	0.0287376				0.202091	0.515414	0.0160677				0.202091	0.444767	0.00880394				0.202091	0.502625	0.00839931
0.21029	0.2596	0.34388				0.2122	0.51225	0.057812				0.202364	0.5242	0.0296818				0.202364	0.512457	0.0164816				0.202364	0.465512	0.0090959				0.202364	0.520129	0.0086143
0.21056	0.1465	0.34605				0.21247	0.42592	0.057776				0.202637	0.514636	0.0299347				0.202637	0.516067	0.0166521				0.202637	0.452196	0.00909246				0.202637	0.518956	0.0086678
0.21083	0.0644	0.34033				0.21275	0.47447	0.057951				0.20291	0.502645	0.0300181				0.20291	0.501686	0.0165891				0.20291	0.460244	0.00915089				0.20291	0.510512	0.0086463
0.21111	0.4136	0.3438				0.21302	0.52632	0.05921				0.203184	0.469764	0.029162				0.203184	0.503338	0.0162559				0.203184	0.451271	0.00894086				0.203184	0.504944	0.00846517
0.21138	0.0991	0.34268				0.21329	0.4377	0.058034				0.203457	0.523991	0.0299369				0.203457	0.49071	0.0165244				0.203457	0.459742	0.00910236				0.203457	0.514081	0.00863029
0.21165	0.4835	0.34469				0.21357	0.40115	0.057051				0.20373	0.537118	0.0292861				0.20373	0.511948	0.0162015				0.20373	0.432417	0.00887892				0.20373	0.497292	0.00843302
0.21193	1.2618	0.34557				0.21384	0.49552	0.057977				0.204003	0.474655	0.0293766				0.204003	0.474705	0.0162153				0.204003	0.451127	0.00897575				0.204003	0.495473	0.00845308
0.2122	0.8687	0.34198				0.21411	0.3351	0.057645				0.204277	0.5004	0.0291913				0.204277	0.504276	0.0161742				0.204277	0.424981	0.0088393				0.204277	0.491585	0.0083892
0.21247	0.5972	0.3433				0.21439	0.37335	0.057807				0.20455	0.447691	0.0290771				0.20455	0.461924	0.0160832				0.20455	0.429544	0.00884138				0.20455	0.510865	0.00843513
0.21275	0.9663	0.34508				0.21466	0.45807	0.057673				0.204823	0.478482	0.0293633				0.204823	0.476381	0.0161669				0.204823	0.431837	0.00888679				0.204823	0.488308	0.00842267
0.21302	0.6563	0.35102				0.21493	0.45555	0.057957				0.205096	0.503609	0.0299411				0.205096	0.503424	0.0165398				0.205096	0.451269	0.00911858				0.205096	0.48931	0.00855348
0.21329	0.2155	0.34101				0.21521	0.44625	0.058267				0.205369	0.488636	0.0296982				0.205369	0.475395	0.0163592				0.205369	0.433096	0.00895262				0.205369	0.484758	0.00846599
0.21357	0.6217	0.33891				0.21548	0.40602	0.058327				0.205643	0.5101	0.0292493				0.205643	0.477757	0.0161231				0.205643	0.423154	0.00883662				0.205643	0.481367	0.00835082
0.21384	0.3108	0.3438				0.21575	0.45872	0.057885				0.205916	0.468982	0.0291678				0.205916	0.463781	0.0160778				0.205916	0.4263	0.00883576				0.205916	0.48456	0.00838258
0.21411	0.1105	0.34259				0.21603	0.42385	0.058095				0.206189	0.505782	0.0293481				0.206189	0.458419	0.0160822				0.206189	0.415304	0.00883909				0.206189	0.468992	0.00833854
0.21439	0.1429	0.34319				0.2163	0.3497	0.057863				0.206462	0.510182	0.0297562				0.206462	0.488214	0.0164037				0.206462	0.4391	0.00903309				0.206462	0.47966	0.00853422
0.21466	0.7922	0.34132				0.21657	0.34175	0.057805				0.206736	0.437027	0.0292299				0.206736	0.463886	0.0161524				0.206736	0.427531	0.00886261				0.206736	0.479892	0.00841146
0.21493	0.7305	0.34437				0.21684	0.376	0.057881				0.207009	0.452882	0.0289931				0.207009	0.466614	0.0160554				0.207009	0.4273	0.00881311				0.207009	0.469387	0.00835473
0.21521	0.0453	0.34553				0.21712	0.43887	0.058547				0.207282	0.480255	0.0289925				0.207282	0.462557	0.0159374				0.207282	0.420723	0.00872674				0.207282	0.46665	0.00824406
0.21548	0.3154	0.34673				0.21739	0.40765	0.057633				0.207555	0.476118	0.0293379				0.207555	0.472029	0.0162078				0.207555	0.411221	0.00885922				0.207555	0.467125	0.00837971
0.21575	0.1809	0.34142				0.21766	0.34303	0.057508				0.207829	0.495791	0.0295332				0.207829	0.45239	0.0162751				0.207829	0.410317	0.00888357				0.207829	0.475419	0.00843884
0.21603	-0.0008	0.34387				0.21794	0.36432	0.05738				0.208102	0.471891	0.0294917				0.208102	0.455405	0.0162908				0.208102	0.41001	0.00885631				0.208102	0.474208	0.00839972
0.2163	0.5689	0.34521				0.21821	0.37038	0.058013				0.208375	0.464045	0.0295723				0.208375	0.453557	0.0162766				0.208375	0.406308	0.00891245				0.208375	0.458092	0.00843778
0.21657	0.2483	0.34361				0.21848	0.38342	0.05716				0.208648	0.471673	0.0293676				0.208648	0.466919	0.016197				0.208648	0.408019	0.00887867				0.208648	0.454819	0.00835099
0.21684	0.412	0.34324				0.21876	0.42975	0.057722				0.208921	0.471145	0.0291818				0.208921	0.448329	0.0161087				0.208921	0.407381	0.00876095				0.208921	0.452183	0.00826749
0.21712	0.5633	0.34787				0.21903	0.35872	0.056735				0.209195	0.468418	0.0293142				0.209195	0.440605	0.0160704				0.209195	0.399846	0.00877635				0.209195	0.457433	0.00833424
0.21739	-0.0936	0.34086				0.2193	0.34023	0.056622				0.209468	0.443527	0.0289562				0.209468	0.420714	0.0159023				0.209468	0.400215	0.00874471				0.209468	0.449148	0.00823925
0.21766	-0.1102	0.34078				0.21958	0.29452	0.057696				0.209741	0.404364	0.02927				0.209741	0.432724	0.0161543				0.209741	0.395069	0.00881181				0.209741	0.447919	0.00832547
0.21794	0.2587	0.34001				0.21985	0.33777	0.056986				0.210014	0.471218	0.0293611				0.210014	0.444548	0.0161317				0.210014	0.396394	0.0087885				0.210014	0.443279	0.00827974
0.21821	0.7912	0.34575				0.22012	0.38665	0.057902				0.210288	0.433609	0.0291169				0.210288	0.431452	0.0160338				0.210288	0.392748	0.00874158				0.210288	0.431425	0.00819196
0.21848	0.2968	0.33969				0.2204	0.38337	0.057668				0.210561	0.493455	0.02947				0.210561	0.441633	0.0161649				0.210561	0.401367	0.00887941				0.210561	0.448796	0.00835123
0.21876	0.4764	0.34254				0.22067	0.39385	0.057086				0.210834	0.4216	0.0287143				0.210834	0.424662	0.0158631				0.210834	0.389431	0.00859318				0.210834	0.438842	0.00813626
0.21903	0.4054	0.33971				0.22094	0.25262	0.057427				0.211107	0.455509	0.0290287				0.211107	0.41389	0.0158834				0.211107	0.385494	0.00866635				0.211107	0.437317	0.00818956
0.2193	0.016	0.33697				0.22122	0.31682	0.057084				0.211381	0.401827	0.0291027				0.211381	0.4173	0.0160473				0.211381	0.387785	0.00871323				0.211381	0.434579	0.00822232
0.21958	-0.1366	0.34251				0.22149	0.3746	0.057869				0.211654	0.437918	0.0291129				0.211654	0.414586	0.0159958				0.211654	0.385381	0.00874459				0.211654	0.43031	0.00823185
0.21985	1.1099	0.34187				0.22176	0.36528	0.056837				0.211927	0.432782	0.0292197				0.211927	0.418276	0.0160523				0.211927	0.36541	0.00874393				0.211927	0.419119	0.00822757
0.22012	0.6884	0.34486				0.22204	0.34982	0.058066				0.2122	0.4524	0.0289331				0.2122	0.397614	0.0157828				0.2122	0.375644	0.0086233				0.2122	0.431798	0.00814817
0.2204	0.4682	0.34454				0.22231	0.31925	0.057055				0.212473	0.426309	0.0289836				0.212473	0.41339	0.0159431				0.212473	0.389738	0.00865452				0.212473	0.438302	0.00817544
0.22067	0.7649	0.34026				0.22258	0.4174	0.057064				0.212747	0.435355	0.0290717				0.212747	0.400143	0.0159383				0.212747	0.366835	0.00865892				0.212747	0.436544	0.00821108
0.22094	-0.0346	0.34212				0.22286	0.29258	0.057756				0.21302	0.430018	0.0296015				0.21302	0.407667	0.0162718				0.21302	0.375667	0.00882547				0.21302	0.422988	0.00833801
0.22122	0.7102	0.34133				0.22313	0.29982	0.058393				0.213293	0.363282	0.0288631				0.213293	0.404981	0.0158552				0.213293	0.377396	0.00863312				0.213293	0.425513	0.00816949
0.22149	0.4625	0.34313				0.2234	0.36652	0.057933				0.213566	0.428991	0.0285853				0.213566	0.425224	0.0156869				0.213566	0.345221	0.0084583				0.213566	0.411677	0.00801237
0.22176	0.4944	0.33986				0.22368	0.36632	0.05741				0.21384	0.443255	0.0289353				0.21384	0.394838	0.01582				0.21384	0.358094	0.00863092				0.21384	0.424613	0.00815264
0.22204	0.2009	0.34616				0.22395	0.36668	0.056305				0.214113	0.420455	0.0290287				0.214113	0.381895	0.0158208				0.214113	0.359646	0.00863299				0.214113	0.399042	0.00809162
0.22231	0.1311	0.33986				0.22422	0.36837	0.056704				0.214386	0.391445	0.0287556				0.214386	0.387281	0.0158303				0.214386	0.347194	0.00857408				0.214386	0.400831	0.00809438
0.22258	0.3278	0.33865				0.2245	0.31342	0.057771				0.214659	0.3925	0.0287678				0.214659	0.411276	0.015821				0.214659	0.369346	0.00858687				0.214659	0.407737	0.00806919
0.22286	-0.0484	0.34484				0.22477	0.32503	0.056996				0.214933	0.404891	0.0289762				0.214933	0.374995	0.0158337				0.214933	0.36049	0.0085932				0.214933	0.398467	0.00807263
0.22313	0.5257	0.34861				0.22504	0.27675	0.058269				0.215206	0.408355	0.0291155				0.215206	0.378081	0.0159045				0.215206	0.367794	0.00868359				0.215206	0.400452	0.0081113
0.2234	0.0506	0.34414				0.22532	0.35195	0.058108				0.215479	0.399982	0.0291202				0.215479	0.373162	0.0159145				0.215479	0.356658	0.00866783				0.215479	0.395948	0.00814018
0.22368	0.6887	0.34265				0.22559	0.34925	0.057682				0.215752	0.410818	0.0288735				0.215752	0.396471	0.0158183				0.215752	0.367998	0.00858804				0.215752	0.391335	0.00804457
0.22395	0.1047	0.33502				0.22586	0.37563	0.057647				0.216025	0.377782	0.0288605				0.216025	0.399105	0.0158581				0.216025	0.354994	0.00864445				0.216025	0.409931	0.00815383
0.22422	0.1386	0.33715				0.22614	0.34453	0.056264				0.216299	0.388373	0.0290132				0.216299	0.385376	0.0159397				0.216299	0.361004	0.00864508				0.216299	0.399373	0.00809436
0.2245	0.76	0.34559				0.22641	0.3954	0.058005				0.216572	0.385073	0.028854				0.216572	0.368195	0.0157813				0.216572	0.330504	0.00848628				0.216572	0.391475	0.00803485
0.22477	0.0596	0.34053				0.22668	0.2918	0.056677				0.216845	0.335336	0.0286971				0.216845	0.373295	0.0156863				0.216845	0.332023	0.00846587				0.216845	0.392788	0.00799992
0.22504	0.1283	0.34843				0.22696	0.25248	0.056733				0.217118	0.386936	0.0290542				0.217118	0.39239	0.0160021				0.217118	0.355312	0.00870026				0.217118	0.400512	0.00814754
0.22532	-0.0699	0.34348				0.22723	0.32583	0.056579				0.217392	0.391291	0.0287517				0.217392	0.37169	0.0157428				0.217392	0.348173	0.00853201				0.217392	0.381085	0.00797674
0.22559	-0.0636	0.34328				0.2275	0.34962	0.057334				0.217665	0.379718	0.0285609				0.217665	0.401433	0.0157195				0.217665	0.336692	0.00846698				0.217665	0.382792	0.00797516
0.22586	0.3222	0.34226				0.22777	0.2723	0.057134				0.217938	0.389918	0.0287696				0.217938	0.350143	0.0156555				0.217938	0.323558	0.00849902				0.217938	0.372423	0.00799777
0.22614	0.3552	0.33588				0.22805	0.35467	0.058387				0.218211	0.401745	0.029057				0.218211	0.380452	0.0158237				0.218211	0.349956	0.00854111				0.218211	0.396348	0.00807095
0.22641	0.4059	0.34648				0.22832	0.32813	0.057737				0.218485	0.365	0.0285826				0.218485	0.367062	0.0156743				0.218485	0.325671	0.00843352				0.218485	0.376602	0.00792674
0.22668	-0.009	0.33885				0.22859	0.21258	0.057565				0.218758	0.366073	0.0286207				0.218758	0.37041	0.0157025				0.218758	0.348385	0.00853254				0.218758	0.374937	0.0079785
0.22696	-0.2603	0.33752				0.22887	0.25552	0.056902				0.219031	0.400245	0.0284984				0.219031	0.379814	0.0155592				0.219031	0.323469	0.00838207				0.219031	0.363048	0.00788416
0.22723	0.3462	0.33814				0.22914	0.22005	0.057432				0.219304	0.3475	0.0281488				0.219304	0.40079	0.0155889				0.219304	0.346065	0.0084161				0.219304	0.376262	0.00789251
0.2275	0.6905	0.34296				0.22941	0.29973	0.056877				0.219577	0.341627	0.0287918				0.219577	0.365419	0.0157806				0.219577	0.321567	0.00851796				0.219577	0.373119	0.00798621
0.22777	0.0539	0.34078				0.22969	0.24527	0.056969				0.219851	0.368436	0.0285044				0.219851	0.35111	0.0155848				0.219851	0.316171	0.00837682				0.219851	0.375531	0.00791773
0.22805	0.745	0.34887				0.22996	0.36647	0.057297				0.220124	0.390027	0.0289361				0.220124	0.360576	0.0157586				0.220124	0.32819	0.00851099				0.220124	0.341948	0.00789251
0.22832	0.5474	0.34428				0.23023	0.32595	0.057564				0.220397	0.385455	0.0287618				0.220397	0.373324	0.0158347				0.220397	0.313669	0.00850818				0.220397	0.362723	0.00801194
0.22859	0.2572	0.34582				0.23051	0.28938	0.057753				0.22067	0.366273	0.0285803				0.22067	0.341267	0.0155622				0.22067	0.314929	0.00837368				0.22067	0.354013	0.00784746
0.22887	0.2918	0.33974				0.23078	0.28097	0.056961				0.220944	0.368318	0.0287826				0.220944	0.345967	0.0156923				0.220944	0.326546	0.00848635				0.220944	0.366942	0.00792744
0.22914	0.3488	0.34391				0.23105	0.27637	0.056748				0.221217	0.313364	0.0284261				0.221217	0.355771	0.0156185				0.221217	0.327906	0.00842178				0.221217	0.361242	0.00784702
0.22941	-0.239	0.33898				0.23133	0.33838	0.056222				0.22149	0.357482	0.0287986				0.22149	0.354076	0.0157128				0.22149	0.3122	0.00845256				0.22149	0.366187	0.00794275
0.22969	0.5543	0.34301				0.2316	0.27287	0.057246				0.221763	0.371464	0.0283995				0.221763	0.379029	0.0155235				0.221763	0.301319	0.00828957				0.221763	0.353869	0.00783242
0.22996	-0.0022	0.34056				0.23187	0.26965	0.056869				0.222037	0.3721	0.0288709				0.222037	0.344586	0.0157415				0.222037	0.322204	0.00848152				0.222037	0.37195	0.007982
0.23023	-0.0272	0.34285				0.23215	0.2348	0.055473				0.22231	0.325	0.0284515				0.22231	0.358329	0.0156106				0.22231	0.312098	0.00834905				0.22231	0.356263	0.00782646
0.23051	0.0667	0.34466				0.23242	0.20113	0.056971				0.222583	0.334064	0.0282856				0.222583	0.324033	0.0154707				0.222583	0.306517	0.00831694				0.222583	0.35049	0.00778236
0.23078	-0.2224	0.33839				0.23269	0.30395	0.057005				0.222856	0.341436	0.0287418				0.222856	0.352467	0.0157103				0.222856	0.312469	0.00850694				0.222856	0.36451	0.00799181
0.23105	0.6659	0.34013				0.23297	0.1924	0.056355				0.223129	0.368118	0.0291901				0.223129	0.346038	0.0158561				0.223129	0.311754	0.0085273				0.223129	0.360619	0.00802178
0.23133	0.2711	0.33522				0.23324	0.25675	0.057416				0.223403	0.330355	0.0286942				0.223403	0.317676	0.0155737				0.223403	0.306015	0.00841954				0.223403	0.352956	0.00788628
0.2316	-0.2391	0.34069				0.23351	0.21857	0.05666				0.223676	0.343109	0.0286367				0.223676	0.328557	0.015571				0.223676	0.3038	0.00839297				0.223676	0.339894	0.00784074
0.23187	-0.353	0.3396				0.23378	0.31387	0.057407				0.223949	0.338727	0.0280691				0.223949	0.336338	0.0153194				0.223949	0.289406	0.00821088				0.223949	0.339454	0.00772126
0.23215	-0.1914	0.33223				0.23406	0.30108	0.05665				0.224222	0.338764	0.0281107				0.224222	0.347724	0.0153474				0.224222	0.296623	0.00823291				0.224222	0.326275	0.00768711
0.23242	-0.4096	0.33929				0.23433	0.3607	0.05687				0.224496	0.324209	0.0288996				0.224496	0.327867	0.0156044				0.224496	0.312617	0.00841674				0.224496	0.351156	0.00788808
0.23269	0.432	0.33957				0.2346	0.2132	0.055905				0.224769	0.351	0.0284282				0.224769	0.319157	0.0154405				0.224769	0.293565	0.00829557				0.224769	0.337088	0.00778531
0.23297	-0.1494	0.33891				0.23488	0.3323	0.057365				0.225042	0.310991	0.0289325				0.225042	0.337995	0.0158087				0.225042	0.307163	0.00851349				0.225042	0.344148	0.00791361
0.23324	0.4695	0.34368				0.23515	0.24502	0.057193				0.225315	0.315318	0.0288029				0.225315	0.328586	0.0157276				0.225315	0.305606	0.00846018				0.225315	0.341344	0.00789153
0.23351	0.2006	0.33728				0.23542	0.27497	0.055933				0.225589	0.354136	0.0288133				0.225589	0.33329	0.0156783				0.225589	0.29115	0.00839665				0.225589	0.339994	0.00789593
0.23378	0.5672	0.34541				0.2357	0.2251	0.056473				0.225862	0.334827	0.0287501				0.225862	0.328876	0.015665				0.225862	0.307248	0.00840158				0.225862	0.331681	0.00780991
0.23406	0.2584	0.33748				0.23597	0.29857	0.056062				0.226135	0.319073	0.027994				0.226135	0.330033	0.0153087				0.226135	0.29195	0.00817318				0.226135	0.322637	0.00765299
0.23433	-0.0003	0.33692				0.23624	0.20353	0.055671				0.226408	0.3677	0.0289725				0.226408	0.315386	0.0156997				0.226408	0.291804	0.00843458				0.226408	0.34359	0.00795276
0.2346	0.3337	0.33623				0.23652	0.27367	0.056211				0.226681	0.303191	0.0282884				0.226681	0.307152	0.0153894				0.226681	0.292998	0.00823298				0.226681	0.326079	0.00770664
0.23488	0.4629	0.34374				0.23679	0.18758	0.057011				0.226955	0.265873	0.0282373				0.226955	0.323167	0.0154086				0.226955	0.290008	0.00824153				0.226955	0.330973	0.00770819
0.23515	0.0514	0.34173				0.23706	0.31728	0.057325				0.227228	0.300391	0.0281055				0.227228	0.316471	0.0153752				0.227228	0.274444	0.00817242				0.227228	0.31715	0.00764184
0.23542	0.1313	0.3338				0.23734	0.22033	0.056442				0.227501	0.321564	0.0284975				0.227501	0.332319	0.0155767				0.227501	0.294517	0.00830491				0.227501	0.328929	0.00776441
0.2357	0.5114	0.33954				0.23761	0.29005	0.056703				0.227774	0.282155	0.0284362				0.227774	0.29519	0.0154624				0.227774	0.278081	0.00827973				0.227774	0.317765	0.00774139
0.23597	0.0099	0.33338				0.23788	0.1171	0.055656				0.228048	0.287955	0.0289335				0.228048	0.313829	0.0157704				0.228048	0.287181	0.00842953				0.228048	0.32505	0.00786228
0.23624	0.1663	0.33354				0.23816	0.17663	0.055669				0.228321	0.248036	0.0286021				0.228321	0.30041	0.0156362				0.228321	0.278802	0.00831676				0.228321	0.318844	0.00778004
0.23652	-0.1669	0.33551				0.23843	0.2412	0.056643				0.228594	0.268582	0.0285888				0.228594	0.290271	0.0155483				0.228594	0.279475	0.00833573				0.228594	0.322669	0.0078055
0.23679	-0.289	0.33999				0.2387	0.25223	0.056625				0.228867	0.327818	0.0284067				0.228867	0.300176	0.0153443				0.228867	0.280642	0.00823085				0.228867	0.306813	0.00767047
0.23706	0.6199	0.34256				0.23898	0.235	0.057306				0.229141	0.277445	0.0286337				0.229141	0.307148	0.0156226				0.229141	0.28766	0.00834115				0.229141	0.318212	0.00777764
0.23734	0.1668	0.33692				0.23925	0.17288	0.056411				0.229414	0.283255	0.0282924				0.229414	0.297986	0.0153876				0.229414	0.277715	0.00823615				0.229414	0.327271	0.0077254
0.23761	0.0001	0.33948				0.23952	0.2899	0.057262				0.229687	0.292782	0.0284578				0.229687	0.307505	0.0154317				0.229687	0.271215	0.00823916				0.229687	0.299317	0.00767585
0.23788	-0.3707	0.33346				0.2398	0.21968	0.056235				0.22996	0.317964	0.0284407				0.22996	0.297295	0.0154637				0.22996	0.277585	0.00825267				0.22996	0.316231	0.00771742
0.23816	0.3015	0.3363				0.24007	0.25643	0.056139				0.230233	0.300073	0.0285433				0.230233	0.297405	0.0155101				0.230233	0.280348	0.00828086				0.230233	0.32744	0.00776118
0.23843	0.2409	0.33977				0.24034	0.16738	0.056864				0.230507	0.249318	0.0285016				0.230507	0.302186	0.0155681				0.230507	0.280475	0.00832986				0.230507	0.308894	0.00774147
0.2387	0.1139	0.33785				0.24062	0.25912	0.056805				0.23078	0.256582	0.0281979				0.23078	0.309595	0.0154414				0.23078	0.28254	0.00824024				0.23078	0.299904	0.00765791
0.23898	-0.0119	0.34279				0.24089	0.15278	0.054922				0.231053	0.304018	0.0283505				0.231053	0.314562	0.0154812				0.231053	0.265019	0.00819552				0.231053	0.310252	0.00764
0.23925	0.2886	0.34035				0.24116	0.2548	0.056444				0.231326	0.304855	0.0278844				0.231326	0.284076	0.015107				0.231326	0.254292	0.00805879				0.231326	0.290606	0.00752633
0.23952	0.3475	0.34439				0.24144	0.1915	0.056207				0.2316	0.273991	0.0282531				0.2316	0.301267	0.0154307				0.2316	0.260277	0.00823836				0.2316	0.300246	0.00766299
0.2398	0.2702	0.33863				0.24171	0.25992	0.056477				0.231873	0.290291	0.0282592				0.231873	0.284257	0.0153718				0.231873	0.271015	0.00818496				0.231873	0.304692	0.00763659
0.24007	0.0895	0.33612				0.24198	0.25425	0.055966				0.232146	0.276873	0.0276012				0.232146	0.286767	0.0150037				0.232146	0.259156	0.00800626				0.232146	0.296469	0.00746518
0.24034	0.1751	0.34098				0.24226	0.25942	0.056149				0.232419	0.255745	0.0282491				0.232419	0.305805	0.0154159				0.232419	0.260283	0.00820132				0.232419	0.301321	0.00766675
0.24062	0.3363	0.3411				0.24253	0.35867	0.056919				0.232693	0.264755	0.0283242				0.232693	0.2843	0.0153466				0.232693	0.277667	0.00816414				0.232693	0.310537	0.0076306
0.24089	0.3305	0.33266				0.2428	0.20898	0.055353				0.232966	0.314445	0.0281479				0.232966	0.302552	0.0153063				0.232966	0.261727	0.00816897				0.232966	0.302912	0.00763128
0.24116	0.5181	0.33929				0.24308	0.22062	0.055854				0.233239	0.323909	0.0285584				0.233239	0.274643	0.0154273				0.233239	0.256531	0.00817145				0.233239	0.308113	0.00770668
0.24144	-0.151	0.33772				0.24335	0.18652	0.056463				0.233512	0.293409	0.0282453				0.233512	0.298452	0.0153449				0.233512	0.260429	0.0081323				0.233512	0.289002	0.0075511
0.24171	-0.0005	0.338				0.24362	0.33637	0.057147				0.233785	0.322664	0.0285565				0.233785	0.279867	0.0154686				0.233785	0.272304	0.00831626				0.233785	0.293923	0.00767159
0.24198	0.1071	0.33589				0.2439	0.139	0.055				0.234059	0.271009	0.0280282				0.234059	0.2766	0.0152325				0.234059	0.26041	0.00814264				0.234059	0.290752	0.00756663
0.24226	0.0131	0.33613				0.24417	0.26335	0.05657				0.234332	0.299745	0.0281242				0.234332	0.281467	0.0152318				0.234332	0.243287	0.00808242				0.234332	0.283362	0.00754671
0.24253	0.6744	0.33944				0.24444	0.24943	0.056317				0.234605	0.272909	0.0279468				0.234605	0.272676	0.0151446				0.234605	0.250473	0.00804427				0.234605	0.284502	0.0075277
0.2428	0.6349	0.33375				0.24472	0.14587	0.055787				0.234878	0.271773	0.0284782				0.234878	0.29121	0.0155489				0.234878	0.258377	0.00824239				0.234878	0.282985	0.00763418
0.24308	0.7265	0.33667				0.24499	0.16333	0.056858				0.235152	0.285991	0.0284193				0.235152	0.280743	0.015366				0.235152	0.254879	0.00820282				0.235152	0.290583	0.0076568
0.24335	0.1224	0.33969				0.24526	0.88987	0.061691				0.235425	0.264309	0.0277832				0.235425	0.285581	0.0150734				0.235425	0.248121	0.0079738				0.235425	0.27116	0.00740621
0.24362	-0.0037	0.33884				0.24553	0.23122	0.055768				0.235698	0.260227	0.027968				0.235698	0.259348	0.0151576				0.235698	0.241535	0.00805983				0.235698	0.274663	0.00748866
0.2439	0.3271	0.33291				0.24581	0.28555	0.056883				0.235971	0.263782	0.0277569				0.235971	0.261605	0.014949				0.235971	0.2419	0.00795986				0.235971	0.278906	0.00742804
0.24417	0.2483	0.33777				0.24608	0.21527	0.056787				0.236245	0.291436	0.027778				0.236245	0.270048	0.0150707				0.236245	0.253525	0.00798427				0.236245	0.287654	0.0074494
0.24444	-0.1611	0.33642				0.24635	0.15538	0.05559				0.236518	0.235882	0.0278243				0.236518	0.244495	0.0150631				0.236518	0.236658	0.00799136				0.236518	0.270631	0.00744441
0.24472	0.412	0.33692				0.24663	0.18167	0.055945				0.236791	0.285536	0.028365				0.236791	0.266724	0.0152563				0.236791	0.241077	0.00813851				0.236791	0.280462	0.00758868
0.24499	0.5463	0.34402				0.2469	0.21407	0.056373				0.237064	0.281545	0.0284406				0.237064	0.26129	0.0153581				0.237064	0.242667	0.00816337				0.237064	0.277519	0.00761358
0.24526	-0.8679	0.35006				0.24717	0.21943	0.056871				0.237337	0.218345	0.0278936				0.237337	0.265652	0.0151052				0.237337	0.240923	0.00804503				0.237337	0.263829	0.00745136
0.24553	0.6542	0.33544				0.24745	0.25928	0.056542				0.237611	0.2763	0.0280131				0.237611	0.2508	0.0151232				0.237611	0.240458	0.00807984				0.237611	0.27239	0.0075097
0.24581	0.2479	0.34019				0.24772	0.22102	0.055519				0.237884	0.251445	0.0277277				0.237884	0.2442	0.0149943				0.237884	0.241121	0.00797339				0.237884	0.268892	0.00741119
0.24608	-0.0612	0.34008				0.24799	0.20755	0.056047				0.238157	0.266336	0.0277803				0.238157	0.246752	0.015019				0.238157	0.249819	0.00800364				0.238157	0.273412	0.0074518
0.24635	-0.0457	0.33486				0.24827	0.20783	0.055396				0.23843	0.288791	0.0281839				0.23843	0.259543	0.0151559				0.23843	0.24519	0.00811743				0.23843	0.26754	0.00751535
0.24663	0.1144	0.33688				0.24854	0.22948	0.056254				0.238704	0.272291	0.0281425				0.238704	0.245295	0.0151224				0.238704	0.221275	0.00800935				0.238704	0.26931	0.00748568
0.2469	0.464	0.33966				0.24881	0.17807	0.056214				0.238977	0.278173	0.0284932				0.238977	0.243171	0.015326				0.238977	0.2366	0.00813858				0.238977	0.267215	0.00754869
0.24717	0.1068	0.33977				0.24909	0.17998	0.055674				0.23925	0.252782	0.0280984				0.23925	0.252538	0.0151881				0.23925	0.238313	0.00802641				0.23925	0.272227	0.0074843
0.24745	0.3305	0.3393				0.24936	0.12992	0.056441				0.239523	0.261064	0.0283339				0.239523	0.279405	0.0153549				0.239523	0.240994	0.00811271				0.239523	0.258263	0.00753426
0.24772	-0.0322	0.33169				0.24963	0.27293	0.056672				0.239797	0.264636	0.0279413				0.239797	0.26111	0.0150901				0.239797	0.244777	0.00803191				0.239797	0.264438	0.00744826
0.24799	-0.2503	0.33712				0.24991	0.30148	0.056834				0.24007	0.223882	0.027771				0.24007	0.25591	0.0150493				0.24007	0.231915	0.00796957				0.24007	0.258544	0.00739592
0.24827	-0.346	0.33237				0.25018	0.20938	0.05623				0.240343	0.265755	0.0282965				0.240343	0.259924	0.015256				0.240343	0.234833	0.00806066				0.240343	0.273658	0.00751718
0.24854	0.3565	0.33699				0.25045	0.14283	0.056156				0.240616	0.254236	0.0280199				0.240616	0.26241	0.0152266				0.240616	0.23775	0.00805058				0.240616	0.266115	0.00749602
0.24881	0.7747	0.33964				0.25073	0.30677	0.056752				0.240889	0.269364	0.0276191				0.240889	0.269848	0.0149315				0.240889	0.234275	0.00788871				0.240889	0.260746	0.00732715
0.24909	0.5336	0.33625				0.251	0.20058	0.055815				0.241163	0.277082	0.0280076				0.241163	0.228957	0.015047				0.241163	0.234737	0.00801122				0.241163	0.2681	0.00745095
0.24936	0.2273	0.33913				0.25127	0.14093	0.056145				0.241436	0.2882	0.027923				0.241436	0.27509	0.0151516				0.241436	0.233363	0.00803289				0.241436	0.252783	0.00740626
0.24963	0.737	0.34069				0.25154	0.14738	0.055514				0.241709	0.264391	0.0279598				0.241709	0.245767	0.0150645				0.241709	0.230829	0.00799321				0.241709	0.262115	0.00745577
0.24991	0.5087	0.34027				0.25182	0.18527	0.054946				0.241982	0.2711	0.0277136				0.241982	0.25959	0.0149982				0.241982	0.223802	0.0079098				0.241982	0.255925	0.00737881
0.25018	0.0327	0.33608				0.25209	0.1067	0.055699				0.242256	0.241464	0.0277115				0.242256	0.232219	0.0149804				0.242256	0.22614	0.0079926				0.242256	0.251471	0.00737269
0.25045	0.4471	0.33826				0.25236	0.19908	0.05652				0.242529	0.244709	0.0279673				0.242529	0.223919	0.0150293				0.242529	0.241829	0.00806479				0.242529	0.254008	0.00745412
0.25073	0.4195	0.3399				0.25264	0.20278	0.055303				0.242802	0.249764	0.0275941				0.242802	0.232762	0.0148626				0.242802	0.219281	0.00786863				0.242802	0.247598	0.00732451
0.251	0.2893	0.33589				0.25291	0.2759	0.05639				0.243075	0.2649	0.027766				0.243075	0.258952	0.015026				0.243075	0.21574	0.00794561				0.243075	0.250702	0.0073856
0.25127	-0.0794	0.33655				0.25318	0.23597	0.056075				0.243349	0.211436	0.0279827				0.243349	0.250852	0.0152674				0.243349	0.219	0.00803709				0.243349	0.244171	0.00743234
0.25154	0.3931	0.33483				0.25346	0.19117	0.055234				0.243622	0.238055	0.0281221				0.243622	0.217457	0.0151446				0.243622	0.229627	0.00802021				0.243622	0.252856	0.00745401
0.25182	0.3291	0.33135				0.25373	0.18222	0.055656				0.243895	0.255991	0.0273766				0.243895	0.247067	0.0148462				0.243895	0.214037	0.00782897				0.243895	0.242954	0.00727508
0.25209	-0.1851	0.33631				0.254	0.14665	0.055937				0.244168	0.219	0.0279011				0.244168	0.238762	0.0150738				0.244168	0.21244	0.00795526				0.244168	0.239944	0.00737357
0.25236	0.1826	0.33891				0.25428	0.28598	0.056814				0.244441	0.224882	0.0277377				0.244441	0.219757	0.0149809				0.244441	0.223669	0.00791914				0.244441	0.243456	0.00733156
0.25264	0.3812	0.33381				0.25455	0.24145	0.055828				0.244715	0.247909	0.0277297				0.244715	0.241305	0.0149893				0.244715	0.226973	0.00792642				0.244715	0.247923	0.00736014
0.25291	0.1268	0.33726				0.25482	0.14348	0.056012				0.244988	0.239473	0.0281603				0.244988	0.242695	0.0152174				0.244988	0.213575	0.00799551				0.244988	0.247315	0.00744383
0.25318	-0.1628	0.33548				0.2551	0.1451	0.056058				0.245261	0.267427	0.0279892				0.245261	0.239538	0.0151407				0.245261	0.225002	0.00852357				0.245261	0.246269	0.00784963
0.25346	0.7197	0.33441				0.25537	0.23198	0.056494				0.245534	0.203118	0.0275428				0.245534	0.217876	0.0149065				0.245534	0.220829	0.00794015				0.245534	0.234779	0.00731455
0.25373	0.1175	0.33371				0.25564	0.13603	0.055503				0.245808	0.237764	0.0280709				0.245808	0.220419	0.0151316				0.245808	0.222506	0.00797802				0.245808	0.253075	0.00745713
0.254	0.383	0.33614				0.25592	0.1913	0.055334				0.246081	0.222773	0.0281503				0.246081	0.2743	0.015324				0.246081	0.217381	0.0080512				0.246081	0.24869	0.00748317
0.25428	0.0867	0.33963				0.25619	0.24907	0.055847				0.246354	0.220091	0.0276257				0.246354	0.223705	0.0149384				0.246354	0.205448	0.00787199				0.246354	0.244223	0.00731426
0.25455	0.0759	0.33388				0.25646	0.23787	0.056056				0.246627	0.2188	0.0276812				0.246627	0.228629	0.0149982				0.246627	0.222958	0.00795699				0.246627	0.232206	0.0072998
0.25482	-0.0277	0.33635				0.25674	0.17357	0.055568				0.246901	0.237736	0.0280506				0.246901	0.223695	0.0150714				0.246901	0.211681	0.00795975				0.246901	0.233519	0.00737671
0.2551	0.1078	0.33625				0.25701	0.19707	0.054936				0.247174	0.228082	0.028213				0.247174	0.228838	0.0151704				0.247174	0.200598	0.00797072				0.247174	0.241135	0.00745239
0.25537	0.4797	0.34024				0.25728	0.1994	0.055781				0.247447	0.167464	0.0278896				0.247447	0.226424	0.0151092				0.247447	0.211938	0.00796188				0.247447	0.245115	0.0074193
0.25564	-0.0579	0.33474				0.25756	0.1993	0.055586				0.24772	0.187445	0.0273428				0.24772	0.181895	0.0146392				0.24772	0.21215	0.00779249				0.24772	0.238708	0.00725282
0.25592	0.1479	0.33141				0.25783	0.29152	0.055583				0.247993	0.253409	0.0277001				0.247993	0.229929	0.014932				0.247993	0.206069	0.00789693				0.247993	0.227831	0.00727566
0.25619	-0.0905	0.33407				0.2581	0.194	0.063679				0.248267	0.209918	0.027333				0.248267	0.207719	0.014823				0.248267	0.203671	0.00782831				0.248267	0.238502	0.0072479
0.25646	0.1576	0.33551				0.25838	0.17478	0.066367				0.24854	0.200164	0.0276645				0.24854	0.211262	0.0149426				0.24854	0.203092	0.00789456				0.24854	0.233235	0.00732916
0.25674	0.3748	0.33459				0.25865	0.18808	0.067416				0.248813	0.243918	0.0280246				0.248813	0.217814	0.0150072				0.248813	0.204746	0.00788677				0.248813	0.223842	0.00730222
0.25701	0.4416	0.3312				0.25892	0.15687	0.068444				0.249086	0.1889	0.0276304				0.249086	0.202667	0.01493				0.249086	0.196279	0.00786584				0.249086	0.230854	0.00726799
0.25728	0.1218	0.33515				0.2592	0.18762	0.072581				0.24936	0.198927	0.0279529				0.24936	0.198957	0.0149982				0.24936	0.201777	0.00796468				0.24936	0.225673	0.00732312
0.25756	0.7165	0.33622				0.25947	0.17553	0.074459				0.249633	0.251055	0.0280288				0.249633	0.221133	0.0150433				0.249633	0.209013	0.00793437				0.249633	0.232269	0.00734836
0.25783	0.5725	0.33372				0.25974	0.22953	0.078892				0.249906	0.225555	0.0279519				0.249906	0.217743	0.0150238				0.249906	0.2095	0.00795274				0.249906	0.240183	0.00738386
0.2581	0.314	0.38378				0.26002	0.14897	0.080685				0.250179	0.208218	0.0276624				0.250179	0.216267	0.0149167				0.250179	0.205929	0.00787324				0.250179	0.232777	0.00732636
0.25838	0.3498	0.40013				0.26029	0.30397	0.082773				0.250453	0.150691	0.0276028				0.250453	0.240914	0.0149855				0.250453	0.192231	0.00786364				0.250453	0.219548	0.00726881
0.25865	0.2277	0.40666				0.26056	0.18102	0.083844				0.250726	0.175909	0.0277898				0.250726	0.231257	0.0151037				0.250726	0.195256	0.00790352				0.250726	0.231388	0.00734176
0.25892	0.4392	0.41488				0.26084	0.24735	0.085873				0.250999	0.2159	0.0276363				0.250999	0.214933	0.0148573				0.250999	0.199329	0.00784735				0.250999	0.215654	0.00724842
0.2592	-0.9189	0.4313				0.26111	0.13402	0.087272				0.251272	0.240436	0.0278916				0.251272	0.214181	0.0149709				0.251272	0.1997	0.00789544				0.251272	0.230927	0.00727654
0.25947	0.6572	0.45055				0.26138	-0.012317	0.070843				0.251545	0.215927	0.0275391				0.251545	0.195	0.0147951				0.251545	0.186042	0.00779409				0.251545	0.221054	0.00723044
0.25974	0.3704	0.47361				0.26166	0.14548	0.06776				0.251819	0.249109	0.0274201				0.251819	0.231724	0.0147763				0.251819	0.210015	0.00777857				0.251819	0.219221	0.00715221
0.26002	-0.1502	0.48726				0.26193	0.28333	0.065259				0.252092	0.200318	0.0276505				0.252092	0.215529	0.0149152				0.252092	0.189529	0.00784192				0.252092	0.222554	0.00728497
0.26029	0.0294	0.49312				0.2622	0.18313	0.064478				0.252365	0.219318	0.0279596				0.252365	0.24079	0.0150594				0.252365	0.184127	0.00785323				0.252365	0.224292	0.00733829
0.26056	-0.4296	0.50669				0.26248	0.1112	0.063602				0.252638	0.224336	0.0273098				0.252638	0.230748	0.0147798				0.252638	0.200587	0.00775183				0.252638	0.215521	0.00714868
0.26084	-1.1528	0.51344				0.26275	0.10132	0.061971				0.252912	0.222764	0.0277795				0.252912	0.205529	0.0149216				0.252912	0.193619	0.00785797				0.252912	0.223281	0.00727749
0.26111	0.2892	0.52859				0.26302	0.10317	0.062004				0.253185	0.204245	0.0276729				0.253185	0.198605	0.014921				0.253185	0.190194	0.00787135				0.253185	0.204	0.00722908
0.26138	0.4629	0.43443				0.26329	0.10882	0.06143				0.253458	0.242082	0.0273923				0.253458	0.22009	0.0147171				0.253458	0.187992	0.00773788				0.253458	0.217071	0.00718109
0.26166	-0.8467	0.40708				0.26357	0.16655	0.060299				0.253731	0.205055	0.0276299				0.253731	0.194395	0.0148299				0.253731	0.188137	0.00779027				0.253731	0.224702	0.00723861
0.26193	0.5834	0.39146				0.26384	0.18297	0.061191				0.254005	0.196027	0.0276083				0.254005	0.207	0.0148149				0.254005	0.196688	0.0078442				0.254005	0.222577	0.00723362
0.2622	-0.2977	0.38783				0.26411	0.16647	0.061394				0.254278	0.263473	0.0280957				0.254278	0.204443	0.0150739				0.254278	0.192638	0.0079619				0.254278	0.211675	0.00732078
0.26248	0.6619	0.38726				0.26439	0.13087	0.060247				0.254551	0.193518	0.0275911				0.254551	0.194081	0.0147932				0.254551	0.192223	0.0077612				0.254551	0.217873	0.00722875
0.26275	0.1012	0.37646				0.26466	0.18235	0.059613				0.254824	0.186709	0.0277549				0.254824	0.227114	0.0149841				0.254824	0.182104	0.00780772				0.254824	0.217854	0.0072655
0.26302	0.0088	0.3733				0.26493	0.076233	0.060134				0.255097	0.140345	0.0276966				0.255097	0.19839	0.0149095				0.255097	0.18691	0.00783073				0.255097	0.221894	0.00725752
0.26329	0.1178	0.36987				0.26521	0.14863	0.059704				0.255371	0.207036	0.0279132				0.255371	0.233671	0.0150728				0.255371	0.1952	0.0078829				0.255371	0.223713	0.00734447
0.26357	-0.283	0.36249				0.26548	0.075067	0.059735				0.255644	0.214991	0.0275167				0.255644	0.215319	0.0147808				0.255644	0.180996	0.00773085				0.255644	0.220583	0.0072068
0.26384	-0.2335	0.36613				0.26575	0.081017	0.058875				0.255917	0.204918	0.0272549				0.255917	0.214719	0.0146725				0.255917	0.186565	0.0076869				0.255917	0.21029	0.00711781
0.26411	0.0039	0.36872				0.26603	0.17522	0.058779				0.25619	0.178255	0.0273816				0.25619	0.209786	0.0148588				0.25619	0.1955	0.00780308				0.25619	0.205721	0.00719009
0.26439	0.4521	0.36505				0.2663	0.047767	0.059765				0.256464	0.174945	0.0275814				0.256464	0.227538	0.014945				0.256464	0.184879	0.00782167				0.256464	0.214444	0.00726069
0.26466	0.1565	0.35877				0.26657	0.25063	0.061485				0.256737	0.190155	0.0275445				0.256737	0.215024	0.0148466				0.256737	0.18089	0.00780843				0.256737	0.215479	0.00722415
0.26493	0.7407	0.36718				0.26685	0.18997	0.060631				0.25701	0.165336	0.0271629				0.25701	0.199386	0.014676				0.25701	0.184421	0.00767589				0.25701	0.21159	0.00713524
0.26521	-0.33	0.35803				0.26712	0.089567	0.058175				0.257283	0.210609	0.0275755				0.257283	0.166343	0.0146785				0.257283	0.176917	0.00775263				0.257283	0.210458	0.00717046
0.26548	0.0354	0.36098				0.26739	0.26535	0.060088				0.257557	0.186227	0.027504				0.257557	0.195662	0.0147783				0.257557	0.173046	0.00775234				0.257557	0.200121	0.00716889
0.26575	-0.2211	0.35589				0.26767	0.16012	0.059658				0.25783	0.219818	0.0274329				0.25783	0.207181	0.0147484				0.25783	0.192913	0.00775017				0.25783	0.202185	0.00714555
0.26603	0.2123	0.35532				0.26794	0.2007	0.059384				0.258103	0.190073	0.0311718				0.258103	0.181019	0.0167153				0.258103	0.193758	0.0088318				0.258103	0.211769	0.00812204
0.2663	-0.4791	0.36034				0.26821	0.13678	0.058359				0.258376	0.182645	0.0324916				0.258376	0.207352	0.0175701				0.258376	0.177246	0.0091993				0.258376	0.206781	0.0085381
0.26657	0.7744	0.37096				0.26849	0.12228	0.059101				0.258649	0.210755	0.0330119				0.258649	0.209876	0.0177421				0.258649	0.179517	0.00936201				0.258649	0.214988	0.00867904
0.26685	0.305	0.36688				0.26876	0.11825	0.059004				0.258923	0.2358	0.0336664				0.258923	0.190114	0.018022				0.258923	0.18476	0.00962815				0.258923	0.206733	0.0088494
0.26712	0.7372	0.35593				0.26903	0.15102	0.058731				0.259196	0.125845	0.0350263				0.259196	0.188495	0.0188854				0.259196	0.172579	0.00995521				0.259196	0.216094	0.0093248
0.26739	-0.1183	0.35708				0.2693	0.14812	0.058699				0.259469	0.178727	0.0363974				0.259469	0.198419	0.0194723				0.259469	0.186221	0.010406				0.259469	0.195023	0.00954171
0.26767	-0.1482	0.35738				0.26958	0.07215	0.058406				0.259742	0.223027	0.038283				0.259742	0.193424	0.0205043				0.259742	0.207162	0.0109184				0.259742	0.214921	0.01008
0.26794	0.0756	0.35693				0.26985	0.079967	0.058931				0.260016	0.165982	0.0392422				0.260016	0.192176	0.0211154				0.260016	0.188842	0.0112267				0.260016	0.215752	0.0103692
0.26821	0.3604	0.3543				0.27012	0.17625	0.058986				0.260289	0.170691	0.0395074				0.260289	0.178752	0.0213375				0.260289	0.180202	0.0114085				0.260289	0.199127	0.0104465
0.26849	-0.4101	0.35484				0.2704	0.12052	0.057225				0.260562	0.205891	0.0404642				0.260562	0.170214	0.0216168				0.260562	0.167115	0.0115269				0.260562	0.19265	0.0106635
0.26876	-0.2417	0.35459				0.27067	0.12598	0.057237				0.260835	0.201009	0.0410993				0.260835	0.223738	0.0222618				0.260835	0.181752	0.0117897				0.260835	0.183744	0.010822
0.26903	0.4038	0.35459				0.27094	0.094783	0.056921				0.261109	0.191782	0.042532				0.261109	0.199676	0.0227414				0.261109	0.175633	0.0121113				0.261109	0.188567	0.0111499
0.2693	-0.0801	0.35253				0.27122	0.1199	0.056888				0.261382	0.142464	0.0346249				0.261382	0.185476	0.0185886				0.261382	0.168975	0.00980908				0.261382	0.212375	0.0091058
0.26958	-0.0503	0.35387				0.27149	0.17175	0.056395				0.261655	0.203364	0.0332177				0.261655	0.200319	0.0178917				0.261655	0.181879	0.00940119				0.261655	0.204096	0.00870385
0.26985	-0.3204	0.35546				0.27176	0.088133	0.056908				0.261928	0.196145	0.0319709				0.261928	0.1648	0.0170773				0.261928	0.166702	0.00902943				0.261928	0.18869	0.00828582
0.27012	-0.1043	0.35464				0.27204	0.081983	0.056303				0.262201	0.203555	0.0313257				0.262201	0.201305	0.0168637				0.262201	0.166058	0.0088955				0.262201	0.192704	0.00821181
0.2704	0.3814	0.34631				0.27231	0.14448	0.056484				0.262475	0.150264	0.0311932				0.262475	0.194067	0.0168556				0.262475	0.177256	0.00886713				0.262475	0.198356	0.00815182
0.27067	0.0705	0.34543				0.27258	0.17873	0.056621				0.262748	0.169391	0.0305006				0.262748	0.165905	0.0162848				0.262748	0.167881	0.00862015				0.262748	0.19986	0.0079677
0.27094	0.2268	0.34183				0.27286	0.135	0.055818				0.263021	0.128173	0.0304502				0.263021	0.169248	0.0163454				0.263021	0.171492	0.00858127				0.263021	0.20539	0.00797385
0.27122	-0.0588	0.34064				0.27313	0.16825	0.055759				0.263294	0.169655	0.030277				0.263294	0.187548	0.0163234				0.263294	0.173827	0.00860296				0.263294	0.189758	0.00788814
0.27149	-0.5821	0.33685				0.2734	0.14852	0.055479				0.263568	0.176755	0.0295338				0.263568	0.174524	0.0158174				0.263568	0.161998	0.00830718				0.263568	0.1875	0.00768557
0.27176	-0.2082	0.34375				0.27368	0.25065	0.055979				0.263841	0.146264	0.0297826				0.263841	0.19569	0.016113				0.263841	0.179033	0.00851243				0.263841	0.19429	0.0077786
0.27204	0.2269	0.34142				0.27395	0.1799	0.056029				0.264114	0.162955	0.0299748				0.264114	0.201319	0.0161694				0.264114	0.160688	0.00848863				0.264114	0.199835	0.00784826
0.27231	0.3576	0.34066				0.27422	0.062933	0.054361				0.264387	0.156282	0.0295486				0.264387	0.185357	0.0159504				0.264387	0.174717	0.00835139				0.264387	0.194906	0.00771946
0.27258	-0.1163	0.34023				0.2745	0.1266	0.055979				0.264661	0.177891	0.0293037				0.264661	0.16029	0.0156897				0.264661	0.16705	0.00824425				0.264661	0.198304	0.00763525
0.27286	0.4362	0.33607				0.27477	0.071217	0.055988				0.264934	0.217945	0.0298495				0.264934	0.1821	0.0160044				0.264934	0.167429	0.00838486				0.264934	0.190677	0.00775579
0.27313	-0.1032	0.33641				0.27504	0.071067	0.056787				0.265207	0.159218	0.0292707				0.265207	0.16149	0.0156952				0.265207	0.170977	0.00824928				0.265207	0.20111	0.00765145
0.2734	-0.0153	0.33469				0.27532	0.096683	0.055274				0.26548	0.152845	0.0294353				0.26548	0.179548	0.0157891				0.26548	0.169621	0.00828995				0.26548	0.201244	0.00765723
0.27368	0.5582	0.33665				0.27559	0.083983	0.056182				0.265753	0.209091	0.0291092				0.265753	0.190976	0.0156141				0.265753	0.168642	0.00819276				0.265753	0.190263	0.00757644
0.27395	0.5261	0.33829				0.27586	0.13873	0.056717				0.266027	0.219318	0.0289558				0.266027	0.184719	0.0155705				0.266027	0.166692	0.00813004				0.266027	0.19109	0.00754048
0.27422	-0.2946	0.32817				0.27614	0.13348	0.056201				0.2663	0.181018	0.0295842				0.2663	0.185067	0.0157961				0.2663	0.167288	0.00833364				0.2663	0.19956	0.00769889
0.2745	-0.681	0.33597				0.27641	0.12323	0.055213				0.266573	0.107064	0.0297807				0.266573	0.185662	0.0161246				0.266573	0.166869	0.00849101				0.266573	0.197838	0.0077953
0.27477	0.0809	0.33789				0.27668	0.16803	0.056081				0.266846	0.175927	0.0295937				0.266846	0.16281	0.0158528				0.266846	0.163958	0.00835222				0.266846	0.184919	0.0076976
0.27504	-0.2379	0.34256				0.27696	0.13047	0.055921				0.26712	0.1988	0.0288493				0.26712	0.164724	0.0154126				0.26712	0.16145	0.00812413				0.26712	0.170885	0.00742812
0.27532	0.051	0.33411				0.27723	0.13565	0.055333				0.267393	0.169273	0.029352				0.267393	0.188171	0.015726				0.267393	0.162419	0.00824631				0.267393	0.181613	0.00758324
0.27559	0.409	0.33994				0.2775	0.08665	0.055447				0.267666	0.184691	0.0292559				0.267666	0.18469	0.0157358				0.267666	0.174262	0.00827783				0.267666	0.182715	0.00759631
0.27586	0.2195	0.34453				0.27778	0.07355	0.054465				0.267939	0.180364	0.0291153				0.267939	0.184576	0.0157257				0.267939	0.176606	0.00820623				0.267939	0.199406	0.00760043
0.27614	0.5794	0.34031				0.27805	0.12642	0.055976				0.268213	0.187764	0.028837				0.268213	0.187133	0.0155152				0.268213	0.151542	0.00812339				0.268213	0.188573	0.0074902
0.27641	0.1028	0.33518				0.27832	0.12883	0.055116				0.268486	0.188909	0.0291031				0.268486	0.1849	0.0156013				0.268486	0.165606	0.00817827				0.268486	0.181687	0.00752636
0.27668	-0.3021	0.33668				0.2786	0.12315	0.055536				0.268759	0.169827	0.0289999				0.268759	0.172576	0.0155145				0.268759	0.165019	0.00814515				0.268759	0.185344	0.00749526
0.27696	0.0236	0.33696				0.27887	0.1058	0.05512				0.269032	0.240445	0.0291284				0.269032	0.176448	0.0154568				0.269032	0.159544	0.00812277				0.269032	0.177902	0.00745742
0.27723	0.0884	0.33298				0.27914	0.0418	0.054862				0.269305	0.146318	0.0287662				0.269305	0.146586	0.0153492				0.269305	0.177681	0.00813296				0.269305	0.184025	0.00744947
0.2775	0.3837	0.33679				0.27942	0.02895	0.055403				0.269579	0.1703	0.0288147				0.269579	0.167971	0.0155246				0.269579	0.147515	0.0080888				0.269579	0.18669	0.00750307
0.27778	-0.336	0.3297				0.27969	0.17882	0.055795				0.269852	0.229927	0.0292483				0.269852	0.180071	0.0155755				0.269852	0.155198	0.00819981				0.269852	0.186463	0.00757373
0.27805	0.096	0.33705				0.27996	0.12855	0.054797				0.270125	0.208745	0.0289733				0.270125	0.172438	0.0154318				0.270125	0.145375	0.00812803				0.270125	0.179994	0.00749882
0.27832	-0.1514	0.33149				0.28024	0.085267	0.055048				0.270398	0.210673	0.028232				0.270398	0.208862	0.0151944				0.270398	0.157842	0.00791846				0.270398	0.187269	0.00732324
0.2786	0.3201	0.33546				0.28051	0.037233	0.054798				0.270672	0.195682	0.0283652				0.270672	0.169124	0.0151051				0.270672	0.157937	0.0078714				0.270672	0.182452	0.00728981
0.27887	0.0057	0.33296				0.28078	0.078317	0.05454				0.270945	0.153682	0.0281259				0.270945	0.17359	0.0150851				0.270945	0.162402	0.00790412				0.270945	0.165277	0.00722978
0.27914	0.0782	0.33249				0.28105	0.16348	0.054928				0.271218	0.181636	0.0280619				0.271218	0.185252	0.0150353				0.271218	0.159783	0.00786541				0.271218	0.182788	0.00723817
0.27942	0.2031	0.33673				0.28133	0.11615	0.054565				0.271491	0.164491	0.0276148				0.271491	0.161314	0.014717				0.271491	0.156619	0.00772285				0.271491	0.17741	0.00714808
0.27969	0.1815	0.33428				0.2816	0.19043	0.056223				0.271765	0.206718	0.0281526				0.271765	0.162467	0.0150254				0.271765	0.161042	0.0078661				0.271765	0.17561	0.0072514
0.27996	-0.0035	0.32978				0.28187	0.12378	0.055514				0.272038	0.154136	0.027728				0.272038	0.18091	0.0149219				0.272038	0.147933	0.00781201				0.272038	0.175775	0.00721776
0.28024	0.3847	0.33387				0.28215	0.13367	0.055631				0.272311	0.140336	0.0278493				0.272311	0.176786	0.0149114				0.272311	0.155033	0.00782351				0.272311	0.175042	0.00718077
0.28051	0.5178	0.33451				0.28242	0.17513	0.055742				0.272584	0.206818	0.0279917				0.272584	0.199367	0.0149996				0.272584	0.16071	0.00784647				0.272584	0.182565	0.00725691
0.28078	-0.1519	0.33006				0.28269	0.12525	0.05589				0.272857	0.161645	0.0273699				0.272857	0.176181	0.0146767				0.272857	0.160008	0.00771				0.272857	0.1782	0.0070819
0.28105	0.113	0.33198				0.28297	0.2033	0.05535				0.273131	0.144345	0.0274268				0.273131	0.158986	0.0147204				0.273131	0.153115	0.00771113				0.273131	0.184379	0.00710564
0.28133	-0.1203	0.32933				0.28324	0.16162	0.055308				0.273404	0.169382	0.0273129				0.273404	0.181243	0.014729				0.273404	0.165785	0.00768645				0.273404	0.176688	0.00705725
0.2816	0.5952	0.33903				0.28351	0.14772	0.055658				0.273677	0.129773	0.0274026				0.273677	0.144857	0.0146921				0.273677	0.156237	0.00769294				0.273677	0.182494	0.00709141
0.28187	0.3897	0.33642				0.28379	0.1378	0.054594				0.27395	0.142545	0.0274537				0.27395	0.166724	0.0147655				0.27395	0.166029	0.00770745				0.27395	0.182512	0.00711533
0.28215	0.125	0.33613				0.28406	0.19787	0.056195				0.274224	0.151682	0.0267675				0.274224	0.189514	0.0144259				0.274224	0.150346	0.00751433				0.274224	0.176852	0.00693448
0.28242	0.0549	0.33548				0.28433	0.16228	0.055252				0.274497	0.148155	0.0275495				0.274497	0.159014	0.0147615				0.274497	0.15496	0.00770986				0.274497	0.175025	0.00711882
0.28269	0.4877	0.33748				0.28461	0.14665	0.055042				0.27477	0.156264	0.027604				0.27477	0.172357	0.0147477				0.27477	0.1562	0.00772053				0.27477	0.184637	0.00713385
0.28297	0.5704	0.33384				0.28488	0.15803	0.05472				0.275043	0.125845	0.027819				0.275043	0.150981	0.0149134				0.275043	0.151337	0.00781735				0.275043	0.180075	0.00721259
0.28324	0.2587	0.33319				0.28515	0.16282	0.05479				0.275317	0.1643	0.0273484				0.275317	0.14741	0.0146195				0.275317	0.136708	0.00766837				0.275317	0.161869	0.00703346
0.28351	0.1731	0.33525				0.28543	0.11117	0.055473				0.27559	0.138491	0.0276697				0.27559	0.188581	0.0148748				0.27559	0.147996	0.00772443				0.27559	0.170952	0.00713801
0.28379	0.6245	0.33214				0.2857	0.07325	0.054714				0.275863	0.161	0.0278655				0.275863	0.189843	0.0150031				0.275863	0.15455	0.00787067				0.275863	0.171533	0.00721135
0.28406	-0.1817	0.33548				0.28597	0.15335	0.055163				0.276136	0.197764	0.0278921				0.276136	0.16809	0.0148834				0.276136	0.15125	0.00781541				0.276136	0.16644	0.00715412
0.28433	0.2744	0.33337				0.28625	0.10047	0.054844				0.276409	0.152155	0.0272347				0.276409	0.157752	0.0146272				0.276409	0.150119	0.00767592				0.276409	0.166633	0.00703462
0.28461	-0.1676	0.33163				0.28652	0.22133	0.054803				0.276683	0.156345	0.0276488				0.276683	0.161514	0.0148533				0.276683	0.15169	0.00775089				0.276683	0.179892	0.00714655
0.28488	0.1913	0.32768				0.28679	0.2328	0.056032				0.276956	0.1359	0.0275223				0.276956	0.173652	0.0148312				0.276956	0.157883	0.00773913				0.276956	0.176156	0.0071278
0.28515	0.3313	0.3308				0.28706	0.12082	0.054569				0.277229	0.155773	0.0272484				0.277229	0.173471	0.0146291				0.277229	0.160023	0.00762274				0.277229	0.179465	0.0070369
0.28543	-0.3007	0.33471				0.28734	0.073167	0.054369				0.277502	0.171282	0.0275457				0.277502	0.150095	0.0147084				0.277502	0.149719	0.00765725				0.277502	0.1734	0.00709915
0.2857	-0.2794	0.33051				0.28761	0.1849	0.05531				0.277776	0.143082	0.0268057				0.277776	0.159514	0.0144862				0.277776	0.140442	0.00751956				0.277776	0.17335	0.00695689
0.28597	-0.1104	0.33261				0.28788	0.12465	0.055937				0.278049	0.136182	0.0275446				0.278049	0.160067	0.0148023				0.278049	0.144017	0.00766563				0.278049	0.16326	0.00705613
0.28625	0.2914	0.33027				0.28816	0.11452	0.055451				0.278322	0.143073	0.0270941				0.278322	0.146486	0.0144765				0.278322	0.156681	0.00761909				0.278322	0.1496	0.00693269
0.28652	-0.0639	0.32771				0.28843	0.066617	0.054694				0.278595	0.175218	0.0274692				0.278595	0.175071	0.0146592				0.278595	0.158956	0.00766473				0.278595	0.174956	0.00705921
0.28679	0.2844	0.33482				0.2887	0.16802	0.054281				0.278869	0.1607	0.0270816				0.278869	0.171471	0.0145753				0.278869	0.156965	0.00761915				0.278869	0.175138	0.007012
0.28706	0.087	0.32769				0.28898	0.10522	0.055115				0.279142	0.131209	0.0270872				0.279142	0.152305	0.0145046				0.279142	0.14855	0.00758836				0.279142	0.172335	0.007014
0.28734	0.227	0.33066				0.28925	0.064183	0.055635				0.279415	0.146864	0.0273747				0.279415	0.154676	0.014661				0.279415	0.147454	0.00767051				0.279415	0.175783	0.00709037
0.28761	-0.0015	0.33335				0.28952	0.20662	0.055739				0.279688	0.134427	0.0273376				0.279688	0.154214	0.0146432				0.279688	0.144508	0.00766275				0.279688	0.166754	0.00703263
0.28788	-0.4639	0.33618				0.2898	0.13712	0.054301				0.279961	0.104382	0.0268717				0.279961	0.159695	0.0144925				0.279961	0.158117	0.00757676				0.279961	0.170469	0.00697517
0.28816	0.1203	0.3359				0.29007	0.18482	0.054486				0.280235	0.164436	0.0273113				0.280235	0.169695	0.0146084				0.280235	0.149412	0.00764528				0.280235	0.171156	0.00699409
0.28843	0.123	0.33249				0.29034	0.12962	0.055596				0.280508	0.160027	0.0270607				0.280508	0.173129	0.0145592				0.280508	0.162171	0.00760065				0.280508	0.170802	0.00699556
0.2887	-0.156	0.32772				0.29062	0.01725	0.054963				0.280781	0.167991	0.0271119				0.280781	0.154905	0.0144952				0.280781	0.161196	0.00754253				0.280781	0.163138	0.00691212
0.28898	0.162	0.33265				0.29089	0.16322	0.055194				0.281054	0.162873	0.0270016				0.281054	0.171743	0.0145278				0.281054	0.155465	0.00759075				0.281054	0.170788	0.00703195
0.28925	-0.1362	0.33589				0.29116	0.11248	0.055436				0.281328	0.175173	0.026891				0.281328	0.184681	0.0144867				0.281328	0.151388	0.00751565				0.281328	0.174833	0.00694383
0.28952	-0.1024	0.33426				0.29144	-0.0079333	0.054462				0.281601	0.157445	0.0276491				0.281601	0.137962	0.0147024				0.281601	0.147296	0.00769035				0.281601	0.17086	0.00707963
0.2898	0.4681	0.32796				0.29171	0.14255	0.054783				0.281874	0.167045	0.027334				0.281874	0.167662	0.0146834				0.281874	0.158142	0.0076505				0.281874	0.167246	0.00700801
0.29007	0.5259	0.33012				0.29198	0.213	0.055591				0.282147	0.158018	0.0274586				0.282147	0.146895	0.0146466				0.282147	0.154894	0.0076457				0.282147	0.174633	0.00705376
0.29034	0.1524	0.33504				0.29226	0.0264	0.05501				0.282421	0.216809	0.0275273				0.282421	0.14861	0.0145797				0.282421	0.152687	0.00767727				0.282421	0.177887	0.00703959
0.29062	0.4977	0.3354				0.29253	0.10893	0.053783				0.282694	0.161982	0.0274955				0.282694	0.162781	0.0147759				0.282694	0.143148	0.00767175				0.282694	0.16679	0.00708397
0.29089	0.0041	0.33198				0.2928	0.13127	0.054309				0.282967	0.194464	0.0273453				0.282967	0.182705	0.0146605				0.282967	0.143817	0.00764262				0.282967	0.158235	0.00699798
0.29116	-0.1667	0.33352				0.29308	0.22237	0.055587				0.28324	0.199509	0.0272568				0.28324	0.154243	0.0145339				0.28324	0.155015	0.00764501				0.28324	0.167744	0.00701307
0.29144	-0.0094	0.33055				0.29335	0.090467	0.055454				0.283513	0.0755273	0.0271137				0.283513	0.176162	0.0146866				0.283513	0.147015	0.00760692				0.283513	0.152896	0.00700715
0.29171	0.2378	0.33203				0.29362	0.0596	0.054596				0.283787	0.172155	0.0268846				0.283787	0.175157	0.0144388				0.283787	0.146762	0.00752087				0.283787	0.160212	0.00691703
0.29198	0.3631	0.33424				0.2939	0.20103	0.055178				0.28406	0.158036	0.0275377				0.28406	0.180538	0.0148136				0.28406	0.144321	0.00770622				0.28406	0.162429	0.0070745
0.29226	0.0185	0.33394				0.29417	0.21723	0.055135				0.284333	0.182327	0.0273442				0.284333	0.162052	0.0146144				0.284333	0.149592	0.00766276				0.284333	0.153938	0.00695499
0.29253	0.0382	0.32437				0.29444	0.15512	0.054763				0.284606	0.146136	0.0269242				0.284606	0.18369	0.0144723				0.284606	0.145256	0.00754746				0.284606	0.156581	0.00691088
0.2928	0.0055	0.3282				0.29472	0.23508	0.055353				0.28488	0.105709	0.0266843				0.28488	0.172105	0.0143607				0.28488	0.151383	0.00751829				0.28488	0.169431	0.00686291
0.29308	-0.0163	0.33341				0.29499	0.10152	0.055168				0.285153	0.184473	0.0268968				0.285153	0.192157	0.0144673				0.285153	0.148077	0.00752888				0.285153	0.153073	0.00689883
0.29335	0.2275	0.33575				0.29526	0.15077	0.054484				0.285426	0.172745	0.0272178				0.285426	0.143976	0.0145027				0.285426	0.148913	0.00763323				0.285426	0.165608	0.00700017
0.29362	-0.449	0.32908				0.29554	0.12587	0.054667				0.285699	0.170236	0.0270795				0.285699	0.151314	0.0144415				0.285699	0.126515	0.0075333				0.285699	0.161512	0.00698571
0.2939	-0.012	0.33117				0.29581	0.13998	0.055133				0.285973	0.181045	0.0270585				0.285973	0.16509	0.0145033				0.285973	0.146185	0.00756004				0.285973	0.158215	0.00693963
0.29417	0.4428	0.33292				0.29608	0.067567	0.054857				0.286246	0.155964	0.0270404				0.286246	0.143495	0.0143739				0.286246	0.131692	0.00750265				0.286246	0.16495	0.00693908
0.29444	0.2062	0.33064				0.29636	0.10662	0.055204				0.286519	0.142391	0.0268561				0.286519	0.153229	0.0143572				0.286519	0.143992	0.00751068				0.286519	0.164477	0.00692186
0.29472	0.2461	0.33192				0.29663	0.0693	0.054598				0.286792	0.158536	0.0272826				0.286792	0.167005	0.014664				0.286792	0.137044	0.0075867				0.286792	0.161604	0.00701623
0.29499	0.2147	0.33388				0.2969	0.1652	0.055364				0.287065	0.160927	0.026821				0.287065	0.152119	0.0142944				0.287065	0.153452	0.00750795				0.287065	0.155479	0.00685651
0.29526	0.1189	0.32721				0.29718	0.061283	0.055055				0.287339	0.139009	0.0267154				0.287339	0.168519	0.0143896				0.287339	0.143306	0.00746509				0.287339	0.168596	0.00689305
0.29554	-0.3675	0.32948				0.29745	0.0625	0.054413				0.287612	0.152955	0.0272784				0.287612	0.164457	0.0146451				0.287612	0.140644	0.00762326				0.287612	0.159856	0.00703598
0.29581	-0.1982	0.33132				0.29772	0.12482	0.054431				0.287885	0.169118	0.0274463				0.287885	0.161524	0.0147079				0.287885	0.136006	0.00768622				0.287885	0.159775	0.00705589
0.29608	-0.5663	0.33038				0.298	0.0769	0.054102				0.288158	0.179082	0.0274692				0.288158	0.174952	0.0146982				0.288158	0.131748	0.00761411				0.288158	0.158813	0.00703047
0.29636	0.1195	0.33404				0.29827	0.020817	0.055251				0.288432	0.1417	0.0270445				0.288432	0.145738	0.0144668				0.288432	0.13776	0.00752728				0.288432	0.148888	0.00691069
0.29663	0.2559	0.33155				0.29854	0.16217	0.054768				0.288705	0.195918	0.0269433				0.288705	0.148652	0.0143406				0.288705	0.13336	0.00740371				0.288705	0.155904	0.00687248
0.2969	0.4912	0.3342				0.29881	0.1587	0.05584				0.288978	0.157882	0.0272247				0.288978	0.1558	0.0145612				0.288978	0.140938	0.007551				0.288978	0.160935	0.00696576
0.29718	0.0923	0.33371				0.29909	0.10235	0.054293				0.289251	0.168482	0.0275212				0.289251	0.129638	0.0146016				0.289251	0.141535	0.00764482				0.289251	0.170498	0.00706536
0.29745	0.0021	0.32847				0.29936	0.20998	0.054563				0.289525	0.149264	0.0271814				0.289525	0.145186	0.0145493				0.289525	0.13281	0.00759595				0.289525	0.15896	0.00701904
0.29772	0.1856	0.32947				0.29963	0.10798	0.0549				0.289798	0.137645	0.026716				0.289798	0.1355	0.0142998				0.289798	0.138994	0.00747566				0.289798	0.1582	0.00688634
0.298	0.4434	0.32863				0.29991	0.046417	0.054435				0.290071	0.154627	0.026919				0.290071	0.168381	0.0144657				0.290071	0.145102	0.00752957				0.290071	0.154613	0.0068981
0.29827	-0.0594	0.33347				0.30018	0.080383	0.055081				0.290344	0.171573	0.0273031				0.290344	0.149981	0.0146007				0.290344	0.147877	0.00759096				0.290344	0.162517	0.00698549
0.29854	0.1539	0.32982				0.30045	0.1175	0.054585				0.290617	0.1247	0.0272624				0.290617	0.154781	0.0145844				0.290617	0.133187	0.00756016				0.290617	0.162619	0.00701384
0.29881	0.0208	0.33504				0.30073	0.10502	0.055131				0.290891	0.169836	0.0271489				0.290891	0.151848	0.0145205				0.290891	0.152129	0.00763095				0.290891	0.171244	0.00697312
0.29909	-0.2744	0.32834				0.301	0.11292	0.054845				0.291164	0.171791	0.0273695				0.291164	0.143314	0.0145964				0.291164	0.139113	0.00762763				0.291164	0.157806	0.00701236
0.29936	-0.0512	0.3282				0.30127	0.082117	0.05517				0.291437	0.146509	0.0270474				0.291437	0.159029	0.0145179				0.291437	0.144323	0.00750916				0.291437	0.167046	0.00692655
0.29963	0.0627	0.33186				0.30155	0.13158	0.055392				0.29171	0.189955	0.0270621				0.29171	0.149833	0.0144092				0.29171	0.148019	0.00751835				0.29171	0.157844	0.00690991
0.29991	-0.3188	0.32829				0.30182	0.11552	0.054398				0.291984	0.205127	0.0274334				0.291984	0.154119	0.0146378				0.291984	0.148448	0.00764954				0.291984	0.15556	0.00697167
0.30018	0.3691	0.3345				0.30209	0.21125	0.055638				0.292257	0.160536	0.0271718				0.292257	0.145724	0.0145057				0.292257	0.142287	0.00756809				0.292257	0.164429	0.00697875
0.30045	0.483	0.33177				0.30237	0.08175	0.055506				0.29253	0.131673	0.026564				0.29253	0.151395	0.0142045				0.29253	0.133394	0.00734642				0.29253	0.15635	0.00679271
0.30073	-0.3673	0.33149				0.30264	0.20095	0.054386				0.292803	0.151236	0.026693				0.292803	0.157905	0.0143092				0.292803	0.135585	0.00741934				0.292803	0.161819	0.00684094
0.301	-0.2738	0.33005				0.30291	0.1883	0.054803				0.293077	0.178945	0.0273452				0.293077	0.120848	0.0144836				0.293077	0.146577	0.00762856				0.293077	0.15635	0.00698772
0.30127	0.2606	0.33566				0.30319	0.17277	0.055595				0.29335	0.138591	0.02725				0.29335	0.16801	0.0146505				0.29335	0.144502	0.00763249				0.29335	0.147646	0.00696254
0.30155	0.1589	0.33412				0.30346	0.07815	0.054873				0.293623	0.145418	0.0268629				0.293623	0.158686	0.0144308				0.293623	0.14234	0.00753149				0.293623	0.156837	0.00692069
0.30182	0.4207	0.32819				0.30373	0.14452	0.05523				0.293896	0.130873	0.0269815				0.293896	0.15599	0.0145417				0.293896	0.142369	0.00756694				0.293896	0.148944	0.0069247
0.30209	0.4925	0.33495				0.30401	0.11418	0.054471				0.294169	0.1575	0.027132				0.294169	0.168414	0.0145443				0.294169	0.133656	0.0075342				0.294169	0.16404	0.00697905
0.30237	-0.1582	0.33461				0.30428	0.11045	0.054989				0.294443	0.183336	0.0270907				0.294443	0.141138	0.0144554				0.294443	0.142602	0.00756562				0.294443	0.15769	0.00691229
0.30264	0.4701	0.33024				0.30455	0.13232	0.054281				0.294716	0.168055	0.0272742				0.294716	0.137167	0.0145365				0.294716	0.155102	0.0075869				0.294716	0.164765	0.00694089
0.30291	0.5063	0.33154				0.30482	0.051617	0.054593				0.294989	0.144509	0.0271141				0.294989	0.166029	0.0146139				0.294989	0.14519	0.00758003				0.294989	0.148496	0.00693474
0.30319	-0.005	0.3345				0.3051	0.12507	0.054094				0.295262	0.0985545	0.026662				0.295262	0.138157	0.014289				0.295262	0.148656	0.00749044				0.295262	0.152644	0.00686474
0.30346	0.071	0.3316				0.30537	0.1648	0.055198				0.295536	0.121818	0.0269451				0.295536	0.147895	0.0143903				0.295536	0.136263	0.00748376				0.295536	0.16129	0.00688787
0.30373	-0.2191	0.33214				0.30564	0.21963	0.055075				0.295809	0.131764	0.027115				0.295809	0.136714	0.0144208				0.295809	0.146285	0.00756				0.295809	0.165115	0.00697444
0.30401	0.901	0.33122				0.30592	0.14653	0.05432				0.296082	0.1388	0.0270073				0.296082	0.15679	0.0144597				0.296082	0.122775	0.0074854				0.296082	0.154258	0.00693259
0.30428	-0.132	0.33092				0.30619	0.11283	0.054105				0.296355	0.115027	0.0270724				0.296355	0.133957	0.0145175				0.296355	0.146502	0.00759879				0.296355	0.151558	0.00695551
0.30455	0.3542	0.3281				0.30646	0.13882	0.054812				0.296629	0.167964	0.0270508				0.296629	0.175757	0.0144729				0.296629	0.139554	0.00755096				0.296629	0.156048	0.00691496
0.30482	0.2287	0.33006				0.30674	0.12807	0.054641				0.296902	0.121627	0.0271472				0.296902	0.124686	0.0144732				0.296902	0.141915	0.00756341				0.296902	0.168104	0.00699259
0.3051	0.0376	0.32688				0.30701	0.17643	0.053992				0.297175	0.170427	0.0271905				0.297175	0.149057	0.0144676				0.297175	0.141325	0.00755699				0.297175	0.150004	0.00693113
0.30537	-0.1569	0.33197				0.30728	0.1457	0.054929				0.297448	0.150191	0.0269732				0.297448	0.16801	0.0144947				0.297448	0.146558	0.00753308				0.297448	0.170733	0.00694561
0.30564	0.2016	0.33109				0.30756	0.13375	0.054472				0.297721	0.1512	0.0268163				0.297721	0.1557	0.0143861				0.297721	0.137033	0.00749262				0.297721	0.14475	0.00686391
0.30592	0.7109	0.33084				0.30783	0.04795	0.053369				0.297995	0.153136	0.0268049				0.297995	0.153448	0.014265				0.297995	0.132806	0.007461				0.297995	0.15595	0.00684518
0.30619	0.0175	0.32769				0.3081	0.0819	0.056066				0.298268	0.174891	0.0274043				0.298268	0.165367	0.0145743				0.298268	0.1327	0.00759234				0.298268	0.153152	0.00698503
0.30646	0.2306	0.33026				0.30838	0.1021	0.055191				0.298541	0.161527	0.0269891				0.298541	0.149738	0.0144278				0.298541	0.147987	0.00755846				0.298541	0.156233	0.00689271
0.30674	0.5503	0.33035				0.30865	0.094717	0.055045				0.298814	0.1599	0.0273213				0.298814	0.176048	0.0147155				0.298814	0.139552	0.00764292				0.298814	0.159594	0.00700258
0.30701	0.3843	0.32611				0.30892	0.18772	0.054904				0.299088	0.194536	0.0269331				0.299088	0.135405	0.0142911				0.299088	0.138737	0.00749605				0.299088	0.147188	0.00686694
0.30728	-0.1443	0.3298				0.3092	0.078883	0.054676				0.299361	0.121773	0.0266874				0.299361	0.119657	0.0142628				0.299361	0.137337	0.00742675				0.299361	0.154996	0.00686777
0.30756	0.224	0.32972				0.30947	0.079067	0.054351				0.299634	0.169027	0.0271175				0.299634	0.149314	0.0144761				0.299634	0.131037	0.0075262				0.299634	0.17356	0.00697394
0.30783	0.0247	0.3247				0.30974	0.1068	0.054406				0.299907	0.130236	0.0268306				0.299907	0.141714	0.0143514				0.299907	0.123585	0.00745049				0.299907	0.153483	0.00687952
0.3081	-0.4669	0.3374				0.31002	0.14587	0.05495				0.300181	0.171591	0.0271619				0.300181	0.152929	0.0144337				0.300181	0.137481	0.00750312				0.300181	0.146915	0.00691684
0.30838	-0.0465	0.33281				0.31029	0.16008	0.054852				0.300454	0.155745	0.0269357				0.300454	0.12	0.0142801				0.300454	0.131513	0.00748223				0.300454	0.140879	0.00683525
0.30865	-0.0565	0.33				0.31056	0.061383	0.054422				0.300727	0.175564	0.0272327				0.300727	0.147129	0.0145142				0.300727	0.14486	0.00760486				0.300727	0.161256	0.00697012
0.30892	0.3362	0.32976				0.31084	0.111	0.054117				0.301	0.179318	0.0270798				0.301	0.144843	0.0143979				0.301	0.133017	0.00750872				0.301	0.159435	0.00694185
0.3092	-0.0457	0.32926				0.31111	0.13687	0.053982				0.301273	0.188609	0.0273716				0.301273	0.157395	0.0146159				0.301273	0.146658	0.00760245				0.301273	0.161442	0.00699421
0.30947	-0.0504	0.32917				0.31138	0.13542	0.053951				0.301547	0.147036	0.0271607				0.301547	0.145029	0.0144593				0.301547	0.143288	0.00756052				0.301547	0.149575	0.00694322
0.30974	0.1069	0.32888				0.31166	0.14232	0.055223				0.30182	0.0926091	0.0265376				0.30182	0.1317	0.0142392				0.30182	0.141156	0.00749897				0.30182	0.157658	0.00688741
0.31002	0.2512	0.33223				0.31193	0.11023	0.055196				0.302093	0.151064	0.0272276				0.302093	0.154152	0.0146168				0.302093	0.117635	0.0075655				0.302093	0.15101	0.00696615
0.31029	0.1439	0.32852				0.3122	0.092067	0.054043				0.302366	0.0949818	0.0271362				0.302366	0.161138	0.0146217				0.302366	0.130262	0.00760955				0.302366	0.158735	0.00697239
0.31056	0.1784	0.33147				0.31248	0.18033	0.054114				0.30264	0.155473	0.0266097				0.30264	0.154295	0.0142922				0.30264	0.13781	0.00744227				0.30264	0.164202	0.00690256
0.31084	0.0451	0.32707				0.31275	0.081283	0.053843				0.302913	0.123118	0.026694				0.302913	0.142533	0.014349				0.302913	0.139604	0.00750141				0.302913	0.157477	0.00690615
0.31111	-0.06	0.32477				0.31302	0.0178	0.054801				0.303186	0.172	0.0274423				0.303186	0.130552	0.0145645				0.303186	0.132465	0.00760986				0.303186	0.154348	0.00701301
0.31138	0.1171	0.32574				0.3133	0.029333	0.054784				0.303459	0.126409	0.0271529				0.303459	0.14489	0.0145218				0.303459	0.145035	0.007587				0.303459	0.143963	0.00691403
0.31166	-0.1412	0.332				0.31357	0.05405	0.05488				0.303733	0.198264	0.0272308				0.303733	0.158405	0.0144943				0.303733	0.140192	0.0075613				0.303733	0.152687	0.0069404
0.31193	0.1511	0.33217				0.31384	0.0858	0.054846				0.304006	0.140945	0.0270088				0.304006	0.126767	0.0143841				0.304006	0.121944	0.00746427				0.304006	0.149835	0.00688943
0.3122	0.2558	0.32819				0.31412	0.11717	0.054025				0.304279	0.1024	0.026968				0.304279	0.141943	0.0144481				0.304279	0.132556	0.00755421				0.304279	0.140833	0.00688123
0.31248	-0.1536	0.32416				0.31439	0.16187	0.053518				0.304552	0.131518	0.0267368				0.304552	0.153971	0.0143236				0.304552	0.14374	0.00746254				0.304552	0.158869	0.00686953
0.31275	-0.0783	0.32444				0.31466	0.10165	0.055043				0.304825	0.166909	0.0269545				0.304825	0.145895	0.0143076				0.304825	0.122087	0.00739982				0.304825	0.148929	0.00686545
0.31302	-0.3075	0.33048				0.31494	0.082933	0.053834				0.305099	0.157527	0.0266014				0.305099	0.162348	0.0142783				0.305099	0.134723	0.00741539				0.305099	0.146127	0.00678113
0.3133	0.43	0.33441				0.31521	0.15763	0.054847				0.305372	0.180318	0.0271676				0.305372	0.160305	0.0145155				0.305372	0.150883	0.00756384				0.305372	0.15535	0.00693824
0.31357	-0.1818	0.33315				0.31548	0.1196	0.054275				0.305645	0.128227	0.026779				0.305645	0.162243	0.0144304				0.305645	0.135665	0.00744029				0.305645	0.153521	0.00685784
0.31384	0.5966	0.33259				0.31576	0.02685	0.054597				0.305918	0.114436	0.0267545				0.305918	0.156886	0.0144516				0.305918	0.126552	0.00744888				0.305918	0.144344	0.00681423
0.31412	0.323	0.32595				0.31603	0.1447	0.054574				0.306192	0.175936	0.0267407				0.306192	0.153629	0.0142935				0.306192	0.140312	0.00744931				0.306192	0.146219	0.00681367
0.31439	0.4123	0.32218				0.3163	0.077967	0.055309				0.306465	0.136227	0.0270613				0.306465	0.144133	0.0145008				0.306465	0.143667	0.00752133				0.306465	0.161117	0.0069137
0.31466	-0.0932	0.33173				0.31657	0.14383	0.054442				0.306738	0.167964	0.0271137				0.306738	0.14481	0.014359				0.306738	0.130254	0.00748813				0.306738	0.154235	0.00690625
0.31494	-0.2038	0.32434				0.31685	0.038667	0.053788				0.307011	0.144236	0.0264415				0.307011	0.169148	0.0142235				0.307011	0.128531	0.00737775				0.307011	0.164077	0.00681965
0.31521	-0.0963	0.32869				0.31712	0.065167	0.054132				0.307285	0.139691	0.0270292				0.307285	0.160562	0.0144477				0.307285	0.134008	0.00755811				0.307285	0.143669	0.00691682
0.31548	-0.4032	0.32522				0.31739	0.095867	0.053793				0.307558	0.159082	0.0268985				0.307558	0.138867	0.0143627				0.307558	0.127413	0.00746702				0.307558	0.15255	0.00687289
0.31576	-0.1412	0.33297				0.31767	0.13628	0.054173				0.307831	0.151373	0.0265004				0.307831	0.139481	0.0141892				0.307831	0.132913	0.007353				0.307831	0.152067	0.00676213
0.31603	0.4888	0.32951				0.31794	0.14735	0.054774				0.308104	0.138482	0.02765				0.308104	0.146167	0.0147687				0.308104	0.144212	0.00772286				0.308104	0.156917	0.00708429
0.3163	-0.1215	0.33597				0.31821	0.16537	0.054898				0.308377	0.160855	0.0272096				0.308377	0.164219	0.0145164				0.308377	0.140865	0.00756134				0.308377	0.151938	0.0069414
0.31657	-0.198	0.3268				0.31849	0.13505	0.05389				0.308651	0.149555	0.027062				0.308651	0.1691	0.0145067				0.308651	0.146567	0.00758016				0.308651	0.144715	0.00690322
0.31685	0.6466	0.32902				0.31876	0.11958	0.053898				0.308924	0.146191	0.0269974				0.308924	0.140643	0.0144				0.308924	0.147125	0.007551				0.308924	0.14949	0.00690186
0.31712	-0.203	0.32822				0.31903	0.15222	0.05408				0.309197	0.133136	0.0269382				0.309197	0.156052	0.0143984				0.309197	0.136394	0.00749206				0.309197	0.159585	0.00690821
0.31739	0.4632	0.32626				0.31931	0.091967	0.053852				0.30947	0.126364	0.0267889				0.30947	0.156929	0.0143629				0.30947	0.129504	0.00746842				0.30947	0.156735	0.00684848
0.31767	0.1928	0.32807				0.31958	0.18568	0.053603				0.309744	0.170573	0.0269541				0.309744	0.150614	0.0144202				0.309744	0.149373	0.00753692				0.309744	0.15626	0.00689029
0.31794	0.0882	0.33068				0.31985	0.1301	0.054277				0.310017	0.209536	0.0271663				0.310017	0.152557	0.0144797				0.310017	0.136329	0.00751325				0.310017	0.145871	0.00688486
0.31821	-0.3529	0.32826				0.32013	0.1939	0.054677				0.31029	0.138736	0.0269207				0.31029	0.159462	0.0144235				0.31029	0.142171	0.0074848				0.31029	0.162021	0.00689539
0.31849	0.1707	0.32614				0.3204	0.24533	0.054623				0.310563	0.144973	0.0268855				0.310563	0.160657	0.014416				0.310563	0.136173	0.00748622				0.310563	0.155112	0.00688988
0.31876	-0.6824	0.32212				0.32067	0.13282	0.054945				0.310837	0.147173	0.026633				0.310837	0.13901	0.0142106				0.310837	0.115187	0.0073226				0.310837	0.145448	0.00677924
0.31903	-0.0227	0.32701				0.32095	0.073133	0.054105				0.31111	0.109045	0.026556				0.31111	0.123586	0.01424				0.31111	0.135756	0.00740829				0.31111	0.155896	0.00681813
0.31931	0.157	0.32558				0.32122	0.09735	0.053769				0.311383	0.138582	0.0265179				0.311383	0.13789	0.0141769				0.311383	0.13885	0.00738376				0.311383	0.1412	0.00676871
0.31958	0.1494	0.32292				0.32149	0.17148	0.053336				0.311656	0.1351	0.0271502				0.311656	0.12549	0.0144765				0.311656	0.131165	0.0075337				0.311656	0.147546	0.00693097
0.31985	0.3898	0.32821				0.32177	0.10057	0.054722				0.311929	0.158027	0.0273295				0.311929	0.15221	0.0145722				0.311929	0.13505	0.00754323				0.311929	0.161492	0.00698199
0.32013	0.1903	0.32883				0.32204	0.18253	0.054308				0.312203	0.151709	0.0266904				0.312203	0.140924	0.0142793				0.312203	0.131267	0.00740035				0.312203	0.150944	0.00684791
0.3204	-0.0653	0.32714				0.32231	0.18827	0.054256				0.312476	0.121545	0.026601				0.312476	0.140962	0.0142852				0.312476	0.138348	0.0074273				0.312476	0.165081	0.00686466
0.32067	0.2193	0.33213				0.32258	0.13883	0.053835				0.312749	0.1177	0.0264053				0.312749	0.175757	0.0142058				0.312749	0.124679	0.00734372				0.312749	0.160412	0.00680404
0.32095	0.4642	0.32848				0.32286	0.054967	0.053777				0.313022	0.164073	0.0271225				0.313022	0.161395	0.0144858				0.313022	0.132535	0.0075085				0.313022	0.156621	0.00693676
0.32122	0.4203	0.3268				0.32313	0.019933	0.05396				0.313296	0.181127	0.0271929				0.313296	0.152148	0.0145402				0.313296	0.133396	0.00758156				0.313296	0.151408	0.00694551
0.32149	-0.0714	0.32007				0.3234	0.15708	0.05361				0.313569	0.129536	0.0270009				0.313569	0.144171	0.0144816				0.313569	0.131456	0.00751059				0.313569	0.156242	0.00693617
0.32177	-0.2172	0.32838				0.32368	0.049483	0.053303				0.313842	0.144791	0.0270186				0.313842	0.154619	0.0144943				0.313842	0.132842	0.00750791				0.313842	0.160237	0.00690959
0.32204	0.3632	0.32733				0.32395	0.087083	0.054345				0.314115	0.0956182	0.0265422				0.314115	0.143033	0.0142848				0.314115	0.13661	0.00739903				0.314115	0.14696	0.00681007
0.32231	0.5903	0.32761				0.32422	0.13103	0.053857				0.314389	0.173682	0.0263553				0.314389	0.153833	0.0140715				0.314389	0.128746	0.00728084				0.314389	0.149475	0.00672356
0.32258	-0.1602	0.32493				0.3245	0.1012	0.053473				0.314662	0.176364	0.0269842				0.314662	0.155919	0.0144426				0.314662	0.132154	0.00750647				0.314662	0.152867	0.00689243
0.32286	-0.076	0.32748				0.32477	0.13112	0.054523				0.314935	0.122836	0.0265951				0.314935	0.137724	0.014215				0.314935	0.138742	0.00741067				0.314935	0.149265	0.00678899
0.32313	0.2714	0.3273				0.32504	0.14907	0.054751				0.315208	0.140845	0.0268916				0.315208	0.140886	0.0143552				0.315208	0.121138	0.00740592				0.315208	0.151408	0.00683881
0.3234	0.0627	0.3224				0.32532	0.10652	0.055535				0.315481	0.132318	0.0267544				0.315481	0.131624	0.0142777				0.315481	0.135735	0.00742822				0.315481	0.148448	0.00679882
0.32368	0.2607	0.32341				0.32559	0.16252	0.05444				0.315755	0.123282	0.027059				0.315755	0.158948	0.0145355				0.315755	0.139723	0.00755778				0.315755	0.148148	0.00692431
0.32395	0.2775	0.33015				0.32586	0.11732	0.054688				0.316028	0.174564	0.0268884				0.316028	0.147019	0.0143739				0.316028	0.140577	0.00748237				0.316028	0.161469	0.00692448
0.32422	0.3867	0.32624				0.32614	0.14687	0.054103				0.316301	0.136673	0.0273918				0.316301	0.152676	0.0146571				0.316301	0.130667	0.00758487				0.316301	0.160173	0.00697558
0.3245	0.0191	0.32308				0.32641	0.11355	0.053025				0.316574	0.168291	0.0268916				0.316574	0.154243	0.0143409				0.316574	0.138971	0.00746417				0.316574	0.144146	0.00681849
0.32477	0.1884	0.32995				0.32668	0.1465	0.053359				0.316848	0.137955	0.0265928				0.316848	0.142476	0.0142659				0.316848	0.135042	0.00740792				0.316848	0.147638	0.00678054
0.32504	0.5488	0.33052				0.32696	-0.0068	0.053664				0.317121	0.154364	0.0267438				0.317121	0.13339	0.0143159				0.317121	0.13436	0.00744682				0.317121	0.157079	0.00686115
0.32532	-0.0369	0.33482				0.32723	0.069417	0.053189				0.317394	0.113736	0.026459				0.317394	0.147443	0.0141878				0.317394	0.1291	0.00739588				0.317394	0.146413	0.00679204
0.32559	0.2484	0.32764				0.3275	0.11335	0.054372				0.317667	0.162291	0.0267781				0.317667	0.140057	0.0143242				0.317667	0.132423	0.00740201				0.317667	0.151308	0.00685639
0.32586	0.073	0.33131				0.32778	0.10687	0.054226				0.317941	0.119264	0.0268716				0.317941	0.149743	0.0144498				0.317941	0.13464	0.00750745				0.317941	0.147519	0.00689361
0.32614	-0.3499	0.3253				0.32805	0.21002	0.055647				0.318214	0.174609	0.0269635				0.318214	0.155919	0.014402				0.318214	0.12901	0.00747312				0.318214	0.149917	0.00686698
0.32641	0.2109	0.32038				0.32832	0.084067	0.054209				0.318487	0.150973	0.0265306				0.318487	0.151781	0.0142289				0.318487	0.1254	0.0073977				0.318487	0.143437	0.00680131
0.32668	0.4129	0.32202				0.3286	0.08475	0.053314				0.31876	0.144909	0.0265349				0.31876	0.129667	0.0141515				0.31876	0.129504	0.00738193				0.31876	0.143123	0.00676469
0.32696	-0.0083	0.32519				0.32887	0.044733	0.054214				0.319033	0.172845	0.0265891				0.319033	0.142524	0.0142328				0.319033	0.128306	0.00740394				0.319033	0.147167	0.00680821
0.32723	0.4945	0.32316				0.32914	0.20498	0.053969				0.319307	0.185891	0.0267886				0.319307	0.146967	0.0142655				0.319307	0.139546	0.00742757				0.319307	0.150131	0.00681865
0.3275	-0.3627	0.32574				0.32942	0.099217	0.053916				0.31958	0.164855	0.0264748				0.31958	0.132933	0.0141278				0.31958	0.139592	0.00737999				0.31958	0.153287	0.00676598
0.32778	-0.0481	0.32635				0.32969	0.03045	0.053702				0.319853	0.168245	0.0268346				0.319853	0.143748	0.0143166				0.319853	0.143279	0.0074462				0.319853	0.149112	0.00682459
0.32805	-0.0157	0.3338				0.32996	0.15165	0.052827				0.320126	0.150018	0.0268565				0.320126	0.151748	0.014394				0.320126	0.137421	0.0075135				0.320126	0.153144	0.00685457
0.32832	-0.4552	0.32686				0.33024	0.03235	0.053142				0.3204	0.164991	0.0267474				0.3204	0.130152	0.0142458				0.3204	0.14234	0.0074338				0.3204	0.138906	0.00677143
0.3286	0.1212	0.32233				0.33051	0.1456	0.054187				0.320673	0.119891	0.0270157				0.320673	0.138271	0.0144856				0.320673	0.12349	0.00751107				0.320673	0.151008	0.00693091
0.32887	0.3548	0.33034				0.33078	0.12492	0.053761				0.320946	0.125355	0.0266536				0.320946	0.143214	0.0143312				0.320946	0.138796	0.00746469				0.320946	0.140288	0.00679934
0.32914	0.4175	0.32459				0.33106	0.10107	0.053278				0.321219	0.132164	0.0264621				0.321219	0.152286	0.0142168				0.321219	0.12739	0.0073101				0.321219	0.147354	0.00674313
0.32942	-0.0902	0.32513				0.33133	0.10462	0.05386				0.321493	0.206582	0.026411				0.321493	0.15189	0.0140779				0.321493	0.13356	0.0073026				0.321493	0.145665	0.00671052
0.32969	-0.1317	0.32373				0.3316	0.088033	0.053953				0.321766	0.117082	0.0267803				0.321766	0.154671	0.0143555				0.321766	0.131573	0.00745944				0.321766	0.160092	0.00690101
0.32996	0.0034	0.31834				0.33188	0.14345	0.054026				0.322039	0.133282	0.0265513				0.322039	0.149929	0.0142829				0.322039	0.12655	0.00738865				0.322039	0.152825	0.00683088
0.33024	0.1509	0.3229				0.33215	0.041733	0.054138				0.322312	0.190109	0.0267329				0.322312	0.148843	0.0142794				0.322312	0.136292	0.00741002				0.322312	0.155873	0.0068525
0.33051	-0.3817	0.3255				0.33242	0.13762	0.05356				0.322585	0.189082	0.0264738				0.322585	0.151162	0.0140793				0.322585	0.12724	0.00735036				0.322585	0.142483	0.00674791
0.33078	0.3353	0.32365				0.3327	0.0821	0.053966				0.322859	0.143536	0.0265578				0.322859	0.112138	0.0141792				0.322859	0.130806	0.00741773				0.322859	0.145765	0.00680361
0.33106	0.2708	0.32238				0.33297	0.047	0.053298				0.323132	0.124745	0.0266314				0.323132	0.162857	0.0142849				0.323132	0.133631	0.00740824				0.323132	0.155821	0.00681255
0.33133	0.0869	0.32562				0.33324	0.069683	0.053942				0.323405	0.144427	0.0263805				0.323405	0.131767	0.0140781				0.323405	0.135871	0.00735555				0.323405	0.155787	0.0067835
0.3316	0.5063	0.32882				0.33352	0.068733	0.053695				0.323678	0.146036	0.0263395				0.323678	0.150452	0.0141007				0.323678	0.136456	0.00733778				0.323678	0.147627	0.00672993
0.33188	0.4079	0.32542				0.33379	0.17688	0.053842				0.323952	0.0987	0.0267089				0.323952	0.158086	0.0144872				0.323952	0.135785	0.00749126				0.323952	0.155613	0.00687125
0.33215	0.2863	0.32764				0.33406	0.235	0.053264				0.324225	0.141173	0.0265948				0.324225	0.144771	0.0142515				0.324225	0.135117	0.00740808				0.324225	0.158169	0.00685409
0.33242	-0.2306	0.32243				0.33433	0.042317	0.053788				0.324498	0.146736	0.0263957				0.324498	0.156348	0.0142082				0.324498	0.121348	0.00733225				0.324498	0.139417	0.00676002
0.3327	0.4391	0.32723				0.33461	0.16025	0.05442				0.324771	0.137336	0.0267668				0.324771	0.148633	0.0143226				0.324771	0.131071	0.0074277				0.324771	0.150838	0.00684672
0.33297	-0.3928	0.32251				0.33488	0.13582	0.053819				0.325045	0.124918	0.0268541				0.325045	0.142452	0.0144132				0.325045	0.134202	0.00751571				0.325045	0.158333	0.00691915
0.33324	-0.0771	0.32601				0.33515	0.05335	0.052698				0.325318	0.102664	0.0272445				0.325318	0.141343	0.0145769				0.325318	0.140742	0.00764286				0.325318	0.133579	0.00692502
0.33352	-0.0721	0.32319				0.33543	0.056083	0.053886				0.325591	0.0826455	0.0264648				0.325591	0.149052	0.0143242				0.325591	0.128042	0.00743746				0.325591	0.133492	0.00676173
0.33379	0.7575	0.3273				0.3357	0.0939	0.05348				0.325864	0.148173	0.0270359				0.325864	0.136676	0.01437				0.325864	0.138408	0.00749091				0.325864	0.146712	0.00687151
0.33406	0.1741	0.31876				0.33597	0.06425	0.05334				0.326137	0.121891	0.0264283				0.326137	0.132938	0.014186				0.326137	0.130788	0.00731185				0.326137	0.163802	0.00677089
0.33433	-0.252	0.32595				0.33625	0.089383	0.054014				0.326411	0.143436	0.0261799				0.326411	0.142281	0.0139926				0.326411	0.127115	0.0073085				0.326411	0.151783	0.00672964
0.33461	0.3621	0.32718				0.33652	0.17607	0.053506				0.326684	0.135936	0.0263067				0.326684	0.144129	0.014039				0.326684	0.124196	0.00727837				0.326684	0.145844	0.00669312
0.33488	0.3115	0.32465				0.33679	0.1563	0.053499				0.326957	0.123609	0.0266391				0.326957	0.150824	0.0142566				0.326957	0.13291	0.00739778				0.326957	0.157642	0.00682076
0.33515	0.2057	0.31914				0.33707	0.059667	0.05349				0.32723	0.150164	0.0264225				0.32723	0.140805	0.0140848				0.32723	0.130562	0.00732516				0.32723	0.153002	0.00675819
0.33543	-0.3362	0.32526				0.33734	0.15303	0.054217				0.327504	0.117891	0.0267369				0.327504	0.163848	0.014371				0.327504	0.140748	0.00742444				0.327504	0.163308	0.00687124
0.3357	-0.252	0.32188				0.33761	0.112	0.053842				0.327777	0.179436	0.026757				0.327777	0.145919	0.014249				0.327777	0.147069	0.00742924				0.327777	0.158371	0.00682197
0.33597	-0.1	0.32284				0.33789	0.14837	0.054369				0.32805	0.129045	0.0272455				0.32805	0.138186	0.0145932				0.32805	0.144719	0.0076186				0.32805	0.152021	0.00693943
0.33625	0.4519	0.32779				0.33816	0.05525	0.053733				0.328323	0.149936	0.0266446				0.328323	0.139438	0.0141542				0.328323	0.136979	0.00742961				0.328323	0.157717	0.00682646
0.33652	0.4663	0.32328				0.33843	0.080083	0.052713				0.328597	0.139827	0.0263542				0.328597	0.148986	0.0140784				0.328597	0.136106	0.00731331				0.328597	0.150917	0.00672833
0.33679	0.6315	0.32369				0.33871	0.1295	0.054363				0.32887	0.138755	0.0267704				0.32887	0.155657	0.0143079				0.32887	0.129127	0.00743335				0.32887	0.139544	0.00682925
0.33707	0.5765	0.32668				0.33898	0.1773	0.05329				0.329143	0.127336	0.0264132				0.329143	0.149548	0.0142234				0.329143	0.131638	0.00736764				0.329143	0.150131	0.0067798
0.33734	0.3301	0.32721				0.33925	0.16612	0.054159				0.329416	0.143091	0.0267846				0.329416	0.127724	0.0142641				0.329416	0.128854	0.00741848				0.329416	0.143335	0.0067986
0.33761	-0.0812	0.32425				0.33953	0.0482	0.053648				0.329689	0.1377	0.0266076				0.329689	0.139729	0.0142251				0.329689	0.134052	0.0074209				0.329689	0.135292	0.00674914
0.33789	0.1968	0.32728				0.3398	0.14012	0.054376				0.329963	0.141118	0.025987				0.329963	0.146176	0.013892				0.329963	0.135208	0.00725827				0.329963	0.148831	0.00663347
0.33816	0.2509	0.32552				0.34007	0.1491	0.053101				0.330236	0.1284	0.0263737				0.330236	0.136329	0.0141176				0.330236	0.138187	0.00733568				0.330236	0.144892	0.00670077
0.33843	0.0571	0.31934				0.34034	0.12775	0.052862				0.330509	0.150782	0.0266551				0.330509	0.14401	0.0142714				0.330509	0.117027	0.00737656				0.330509	0.138975	0.00680461
0.33871	-0.0109	0.32852				0.34062	0.10005	0.054016				0.330782	0.160918	0.0265251				0.330782	0.169657	0.0142031				0.330782	0.148354	0.00739677				0.330782	0.145512	0.00673886
0.33898	-0.241	0.3203				0.34089	0.1041	0.053254				0.331056	0.167809	0.0264308				0.331056	0.159362	0.0141223				0.331056	0.128775	0.00730531				0.331056	0.140771	0.00673756
0.33925	-0.2555	0.32514				0.34116	0.046883	0.054183				0.331329	0.149664	0.0265397				0.331329	0.149419	0.0142289				0.331329	0.14119	0.0074101				0.331329	0.14965	0.00677741
0.33953	-0.0058	0.32396				0.34144	0.10488	0.053694				0.331602	0.149155	0.0265246				0.331602	0.14421	0.0141663				0.331602	0.130594	0.00740746				0.331602	0.143454	0.00680682
0.3398	0.2397	0.32733				0.34171	0.10735	0.05358				0.331875	0.1672	0.0267052				0.331875	0.149329	0.0142279				0.331875	0.132529	0.0074117				0.331875	0.14451	0.00677364
0.34007	0.1594	0.32099				0.34198	0.098567	0.05346				0.332149	0.1534	0.0267161				0.332149	0.156714	0.014322				0.332149	0.125298	0.00739015				0.332149	0.144081	0.00678803
0.34034	0.2041	0.31942				0.34226	0.15475	0.053531				0.332422	0.130164	0.0262508				0.332422	0.153648	0.0141111				0.332422	0.128967	0.00731985				0.332422	0.152106	0.00672073
0.34062	0.2954	0.3263				0.34253	0.049883	0.05283				0.332695	0.0968091	0.0265254				0.332695	0.153571	0.0142418				0.332695	0.118485	0.00738562				0.332695	0.139496	0.00679015
0.34089	-0.1697	0.32029				0.3428	0.18633	0.053957				0.332968	0.1632	0.0264787				0.332968	0.140314	0.0141145				0.332968	0.132702	0.00730875				0.332968	0.158935	0.00674123
0.34116	0.3094	0.32919				0.34308	0.18012	0.054307				0.333241	0.160691	0.026708				0.333241	0.137786	0.0142516				0.333241	0.131073	0.00739121				0.333241	0.147558	0.00680205
0.34144	0.1981	0.3227				0.34335	0.06845	0.052793				0.333515	0.137864	0.0264532				0.333515	0.1304	0.0140893				0.333515	0.123496	0.00732578				0.333515	0.148133	0.00677682
0.34171	0.1226	0.32293				0.34362	0.072617	0.053337				0.333788	0.157782	0.0264966				0.333788	0.134586	0.0141576				0.333788	0.135875	0.00741366				0.333788	0.151548	0.00678074
0.34198	0.4269	0.32408				0.3439	0.10167	0.053246				0.334061	0.133	0.0259836				0.334061	0.148576	0.0139586				0.334061	0.142871	0.00728555				0.334061	0.144425	0.00668201
0.34226	-0.0197	0.32098				0.34417	0.10163	0.053656				0.334334	0.124	0.0265077				0.334334	0.133857	0.0141589				0.334334	0.140042	0.007396				0.334334	0.148377	0.00677903
0.34253	0.0187	0.32082				0.34444	0.06955	0.0533				0.334608	0.124718	0.0266925				0.334608	0.146686	0.0143038				0.334608	0.143331	0.00746134				0.334608	0.145785	0.00681654
0.3428	0.2173	0.32529				0.34472	0.13077	0.05386				0.334881	0.149764	0.0264865				0.334881	0.148495	0.0141689				0.334881	0.137006	0.00737804				0.334881	0.15376	0.00676122
0.34308	-0.0616	0.32505				0.34499	-0.021767	0.052716				0.335154	0.133155	0.0260449				0.335154	0.139486	0.0138784				0.335154	0.133458	0.00726981				0.335154	0.140663	0.00663608
0.34335	0.3411	0.32059				0.34526	0.0258	0.054768				0.335427	0.152891	0.0266678				0.335427	0.141429	0.0142557				0.335427	0.126329	0.00736354				0.335427	0.147887	0.00678942
0.34362	-0.0044	0.32276				0.34554	0.10842	0.053222				0.335701	0.109318	0.0262425				0.335701	0.129748	0.0140601				0.335701	0.132563	0.00733425				0.335701	0.148754	0.00672512
0.3439	0.3565	0.32178				0.34581	0.13152	0.052935				0.335974	0.158691	0.0263954				0.335974	0.14411	0.0140962				0.335974	0.12911	0.00731496				0.335974	0.153258	0.00675738
0.34417	-0.0686	0.32382				0.34608	0.088333	0.053536				0.336247	0.160027	0.026642				0.336247	0.172281	0.014317				0.336247	0.13726	0.00741186				0.336247	0.146771	0.00680827
0.34444	0.3432	0.32237				0.34636	0.14462	0.052997				0.33652	0.127336	0.0262929				0.33652	0.135919	0.0140516				0.33652	0.131823	0.00729702				0.33652	0.155798	0.00675865
0.34472	0.6883	0.32562				0.34663	0.10567	0.054392				0.336793	0.132691	0.0263691				0.336793	0.137705	0.0141252				0.336793	0.124467	0.00735298				0.336793	0.14206	0.00676641
0.34499	0.7908	0.3229				0.3469	0.00071667	0.05321				0.337067	0.138627	0.0265876				0.337067	0.144543	0.0142456				0.337067	0.123513	0.00737492				0.337067	0.146729	0.00677983
0.34526	0.259	0.3327				0.34718	0.10538	0.05417				0.33734	0.142	0.0267034				0.33734	0.1485	0.0142585				0.33734	0.12505	0.00738511				0.33734	0.162367	0.00683722
0.34554	-0.318	0.3208				0.34745	0.079833	0.052891				0.337613	0.175491	0.0265174				0.337613	0.133252	0.0140736				0.337613	0.136492	0.00737114				0.337613	0.149258	0.00674017
0.34581	-0.2908	0.31944				0.34772	0.21375	0.053048				0.337886	0.195891	0.026894				0.337886	0.172376	0.0144539				0.337886	0.116925	0.00737006				0.337886	0.147329	0.00682712
0.34608	-0.4125	0.32207				0.348	0.16485	0.053517				0.33816	0.116955	0.0263412				0.33816	0.126486	0.0141059				0.33816	0.134171	0.00735029				0.33816	0.150529	0.00677417
0.34636	0.2296	0.31987				0.34827	0.20385	0.053465				0.338433	0.167018	0.0260603				0.338433	0.125105	0.0138995				0.338433	0.132608	0.0072798				0.338433	0.148156	0.00665145
0.34663	-0.3887	0.32714				0.34854	0.06385	0.052674				0.338706	0.160427	0.0268174				0.338706	0.149167	0.0143717				0.338706	0.128337	0.00741942				0.338706	0.139585	0.0068247
0.3469	0.0385	0.32342				0.34882	0.11228	0.053196				0.338979	0.140645	0.026142				0.338979	0.13611	0.0140519				0.338979	0.124817	0.00724465				0.338979	0.147115	0.00667776
0.34718	0.2567	0.32749				0.34909	0.014	0.052677				0.339253	0.153291	0.0265534				0.339253	0.147576	0.0142767				0.339253	0.139406	0.00741615				0.339253	0.148981	0.00682066
0.34745	0.1076	0.32022				0.34936	0.1251	0.053841				0.339526	0.138191	0.0264539				0.339526	0.148348	0.0141423				0.339526	0.128071	0.00735577				0.339526	0.151696	0.00678658
0.34772	0.3989	0.31943				0.34964	0.10338	0.052949				0.339799	0.199336	0.0268952				0.339799	0.153114	0.0143427				0.339799	0.137144	0.00745879				0.339799	0.153342	0.00685076
0.348	0.4052	0.32261				0.34991	0.14867	0.053376				0.340072	0.134227	0.0261221				0.340072	0.14229	0.0140412				0.340072	0.121248	0.00727075				0.340072	0.15266	0.00670008
0.34827	0.7222	0.32263				0.35018	0.19955	0.053011				0.340345	0.109845	0.025965				0.340345	0.154157	0.0140841				0.340345	0.126008	0.00722259				0.340345	0.144667	0.00663881
0.34854	0.2522	0.31903				0.35046	0.10642	0.053055				0.340619	0.164336	0.0266633				0.340619	0.137557	0.0141658				0.340619	0.132533	0.00738307				0.340619	0.159329	0.00684031
0.34882	0.0827	0.32241				0.35073	0.045267	0.052647				0.340892	0.125673	0.0261189				0.340892	0.147476	0.0140416				0.340892	0.117308	0.0072508				0.340892	0.144544	0.00669504
0.34909	-0.1109	0.31943				0.351	0.086467	0.053401				0.341165	0.128818	0.0267376				0.341165	0.146443	0.0143325				0.341165	0.108104	0.00738277				0.341165	0.147415	0.00683336
0.34936	0.3026	0.32622				0.35128	0.1619	0.055067				0.341438	0.124018	0.0262637				0.341438	0.139348	0.0140842				0.341438	0.138071	0.00738434				0.341438	0.150248	0.00675818
0.34964	0.092	0.31995				0.35155	0.079167	0.053476				0.341712	0.148509	0.026355				0.341712	0.167986	0.0141227				0.341712	0.130996	0.00732968				0.341712	0.150262	0.00673664
0.34991	0.6529	0.32371				0.35182	0.045767	0.053935				0.341985	0.192745	0.0264116				0.341985	0.161029	0.0141186				0.341985	0.134629	0.00737239				0.341985	0.149906	0.00675921
0.35018	0.1627	0.31865				0.35209	0.035733	0.053366				0.342258	0.109609	0.0261103				0.342258	0.115957	0.0139195				0.342258	0.10989	0.00726859				0.342258	0.154748	0.00671944
0.35046	-0.1392	0.32009				0.35237	0.12158	0.052942				0.342531	0.165609	0.0262216				0.342531	0.146752	0.0140789				0.342531	0.131598	0.00732143				0.342531	0.143581	0.00671005
0.35073	0.3635	0.32031				0.35264	0.13258	0.053773				0.342805	0.182127	0.0265668				0.342805	0.144729	0.0141932				0.342805	0.143042	0.00734689				0.342805	0.148252	0.00674022
0.351	0.3937	0.32451				0.35291	0.065667	0.054314				0.343078	0.191482	0.0267388				0.343078	0.144514	0.0141698				0.343078	0.123365	0.00737104				0.343078	0.150863	0.00681677
0.35128	-0.2278	0.32992				0.35319	0.045917	0.052943				0.343351	0.157164	0.0262153				0.343351	0.16491	0.0140442				0.343351	0.138469	0.00726689				0.343351	0.140575	0.00665099
0.35155	-0.6118	0.32146				0.35346	0.10817	0.053251				0.343624	0.139009	0.02638				0.343624	0.16121	0.0141892				0.343624	0.130069	0.00730505				0.343624	0.149715	0.00672929
0.35182	-0.6823	0.32454				0.35373	0.047467	0.052691				0.343897	0.139427	0.0263244				0.343897	0.137762	0.0140962				0.343897	0.131202	0.00732578				0.343897	0.138794	0.00669931
0.35209	0.0323	0.32393				0.35401	0.11413	0.0532				0.344171	0.142482	0.0264979				0.344171	0.131843	0.0142016				0.344171	0.134117	0.00737481				0.344171	0.142971	0.00675769
0.35237	-0.2781	0.3182				0.35428	0.13968	0.052651				0.344444	0.122818	0.0263023				0.344444	0.14269	0.0141134				0.344444	0.129617	0.0072949				0.344444	0.154279	0.0067472
0.35264	-0.1155	0.32488				0.35455	0.031133	0.052854				0.344717	0.135845	0.0265958				0.344717	0.134138	0.014241				0.344717	0.123465	0.00736246				0.344717	0.160321	0.00682125
0.35291	-0.2389	0.32779				0.35483	0.15225	0.053569				0.34499	0.135145	0.0262699				0.34499	0.151724	0.0140589				0.34499	0.14299	0.00731769				0.34499	0.149738	0.00667639
0.35319	0.1115	0.32065				0.3551	0.15083	0.053194				0.345264	0.145936	0.02719				0.345264	0.131	0.014441				0.345264	0.13516	0.00755252				0.345264	0.145073	0.00690814
0.35346	0.0989	0.32187				0.35537	0.14295	0.054263				0.345537	0.145545	0.0263564				0.345537	0.135081	0.0141069				0.345537	0.131565	0.00734509				0.345537	0.140929	0.00669773
0.35373	-0.0798	0.31917				0.35565	0.13098	0.05344				0.34581	0.137973	0.0261226				0.34581	0.1445	0.0140549				0.34581	0.131998	0.00727954				0.34581	0.135338	0.00664818
0.35401	0.4215	0.32211				0.35592	0.16207	0.052794				0.346083	0.132945	0.0263362				0.346083	0.125652	0.0140096				0.346083	0.125342	0.007359				0.346083	0.14296	0.00673489
0.35428	0.3691	0.31834				0.35619	0.12457	0.053506				0.346357	0.151991	0.0261404				0.346357	0.153119	0.014022				0.346357	0.131677	0.00724408				0.346357	0.145658	0.00666364
0.35455	0.433	0.32166				0.35647	0.0374	0.052355				0.34663	0.132755	0.0267622				0.34663	0.149157	0.0143485				0.34663	0.138396	0.00743287				0.34663	0.144575	0.00680644
0.35483	0.2442	0.32153				0.35674	0.14332	0.05313				0.346903	0.139055	0.0262814				0.346903	0.142867	0.0140504				0.346903	0.126594	0.00731079				0.346903	0.151615	0.00672827
0.3551	0.2336	0.3199				0.35701	0.039717	0.052817				0.347176	0.182955	0.0269061				0.347176	0.144767	0.0143419				0.347176	0.136606	0.0074296				0.347176	0.163458	0.00686216
0.35537	0.2323	0.32634				0.35729	0.095783	0.053191				0.347449	0.144536	0.0260834				0.347449	0.134357	0.0139327				0.347449	0.121252	0.00722297				0.347449	0.143273	0.00665288
0.35565	-0.1471	0.32266				0.35756	0.12735	0.053991				0.347723	0.1727	0.0262167				0.347723	0.141605	0.0140475				0.347723	0.130894	0.00727008				0.347723	0.143921	0.006671
0.35592	0.159	0.31663				0.35783	0.12837	0.052561				0.347996	0.1425	0.0262838				0.347996	0.125181	0.0140798				0.347996	0.126854	0.00730838				0.347996	0.144281	0.00669752
0.35619	0.0715	0.32253				0.3581	0.077417	0.053976				0.348269	0.169427	0.0264258				0.348269	0.143476	0.0140893				0.348269	0.13651	0.00732621				0.348269	0.147823	0.0067222
0.35647	0.0478	0.31732				0.35838	0.09055	0.052701				0.348542	0.130282	0.0260961				0.348542	0.138229	0.0139551				0.348542	0.134856	0.00724301				0.348542	0.144679	0.00662483
0.35674	0.3606	0.31881				0.35865	0.06475	0.053541				0.348816	0.133482	0.0261553				0.348816	0.1342	0.0140363				0.348816	0.132231	0.00730241				0.348816	0.146187	0.00671379
0.35701	0.0106	0.32171				0.35892	0.12202	0.052879				0.349089	0.141055	0.0261939				0.349089	0.136467	0.0139742				0.349089	0.128306	0.00728339				0.349089	0.15536	0.00670172
0.35729	0.5406	0.32255				0.3592	0.055967	0.053135				0.349362	0.200609	0.0266576				0.349362	0.14351	0.0142019				0.349362	0.125088	0.00738358				0.349362	0.148406	0.00680219
0.35756	0.5741	0.32511				0.35947	0.0999	0.051872				0.349635	0.159164	0.0260997				0.349635	0.162114	0.0140245				0.349635	0.134708	0.00726078				0.349635	0.135388	0.00660331
0.35783	-0.2225	0.31352				0.35974	0.12105	0.053552				0.349909	0.178355	0.0264203				0.349909	0.141052	0.0140927				0.349909	0.131475	0.0073127				0.349909	0.164102	0.00677663
0.3581	-0.1868	0.32524				0.36002	0.044533	0.052532				0.350182	0.184927	0.0260859				0.350182	0.13501	0.0138559				0.350182	0.130079	0.00725032				0.350182	0.137202	0.00659168
0.35838	0.2571	0.31888				0.36029	0.10163	0.052916				0.350455	0.142982	0.0261887				0.350455	0.146381	0.0140654				0.350455	0.135494	0.00730105				0.350455	0.14725	0.00668327
0.35865	0.4911	0.32442				0.36056	0.0767	0.053512				0.350728	0.126373	0.0259361				0.350728	0.130443	0.0138536				0.350728	0.136694	0.00723618				0.350728	0.13865	0.00662066
0.35892	0.1258	0.31982				0.36084	0.09085	0.053771				0.351001	0.139364	0.0264395				0.351001	0.151081	0.0141908				0.351001	0.129819	0.00736508				0.351001	0.149015	0.00676611
0.3592	0.0518	0.32155				0.36111	0.11465	0.052158				0.351275	0.166955	0.02714				0.351275	0.150014	0.0144819				0.351275	0.12434	0.00749083				0.351275	0.151037	0.00690113
0.35947	0.3672	0.31458				0.36138	0.00021667	0.052835				0.351548	0.1075	0.0263431				0.351548	0.124143	0.014148				0.351548	0.130454	0.00733781				0.351548	0.136242	0.00671289
0.35974	-0.1016	0.321				0.36166	0.051467	0.05368				0.351821	0.132827	0.0265485				0.351821	0.164986	0.0142377				0.351821	0.137698	0.0073948				0.351821	0.144687	0.00680095
0.36002	-0.411	0.31669				0.36193	0.090283	0.05298				0.352094	0.168545	0.0266143				0.352094	0.146519	0.0141397				0.352094	0.125496	0.00729615				0.352094	0.150708	0.00672721
0.36029	-0.3902	0.31782				0.3622	0.0355	0.053348				0.352368	0.153245	0.0260464				0.352368	0.156043	0.0139705				0.352368	0.131831	0.00725141				0.352368	0.148967	0.00668048
0.36056	0.0488	0.32231				0.36248	0.054133	0.052861				0.352641	0.153855	0.0264564				0.352641	0.14599	0.0141671				0.352641	0.127729	0.00734006				0.352641	0.150748	0.00677748
0.36084	-0.026	0.32235				0.36275	0.0927	0.053848				0.352914	0.134682	0.0267538				0.352914	0.180705	0.0144908				0.352914	0.142269	0.00748629				0.352914	0.142533	0.00682401
0.36111	-0.1479	0.31405				0.36302	0.013583	0.052628				0.353187	0.124236	0.0261895				0.353187	0.13079	0.0139673				0.353187	0.147438	0.00728088				0.353187	0.153133	0.00670692
0.36138	0.4106	0.32245				0.3633	0.080467	0.052796				0.353461	0.147545	0.0262176				0.353461	0.144448	0.0140496				0.353461	0.142413	0.00728929				0.353461	0.149648	0.00665619
0.36166	-0.1603	0.32161				0.36357	0.064233	0.053542				0.353734	0.117691	0.0260376				0.353734	0.136486	0.0139665				0.353734	0.132098	0.00726373				0.353734	0.147642	0.00664762
0.36193	-0.317	0.31799				0.36384	0.081267	0.052371				0.354007	0.166009	0.0264619				0.354007	0.126105	0.0140859				0.354007	0.12731	0.00731082				0.354007	0.140017	0.00671785
0.3622	0.1606	0.32254				0.36412	0.18138	0.053341				0.35428	0.141036	0.0260636				0.35428	0.117005	0.013804				0.35428	0.12464	0.00723095				0.35428	0.152517	0.00666465
0.36248	0.2348	0.31964				0.36439	0.049567	0.052312				0.354553	0.134945	0.0261195				0.354553	0.147819	0.0140009				0.354553	0.124285	0.0072073				0.354553	0.1517	0.00665712
0.36275	0.1119	0.32583				0.36466	0.13837	0.053231				0.354827	0.146418	0.0263477				0.354827	0.151057	0.0140846				0.354827	0.140837	0.00731831				0.354827	0.146612	0.00668255
0.36302	-0.1793	0.31823				0.36494	0.12228	0.053722				0.3551	0.139809	0.0261848				0.3551	0.130729	0.0139738				0.3551	0.11769	0.00725565				0.3551	0.153448	0.00669171
0.3633	0.1895	0.31936				0.36521	0.0301	0.052148				0.355373	0.0922364	0.0265573				0.355373	0.143167	0.0143046				0.355373	0.14084	0.00741443				0.355373	0.15536	0.00682668
0.36357	0.2026	0.32345				0.36548	0.2124	0.053574				0.355646	0.167336	0.0263307				0.355646	0.175486	0.0142007				0.355646	0.1362	0.00731524				0.355646	0.144865	0.00672624
0.36384	-0.1364	0.31638				0.36576	0.0989	0.053374				0.35592	0.123882	0.0258143				0.35592	0.155319	0.0138663				0.35592	0.129117	0.00719109				0.35592	0.132665	0.00657156
0.36412	0.6831	0.32287				0.36603	0.093467	0.053734				0.356193	0.1627	0.0264064				0.356193	0.148533	0.0140899				0.356193	0.131715	0.00733976				0.356193	0.151646	0.00676665
0.36439	-0.225	0.31678				0.3663	0.087333	0.052287				0.356466	0.131891	0.0258369				0.356466	0.144467	0.0138355				0.356466	0.136125	0.0071938				0.356466	0.151646	0.00661528
0.36466	0.4807	0.32148				0.36658	0.12678	0.053306				0.356739	0.116136	0.0259864				0.356739	0.151395	0.0139664				0.356739	0.137475	0.00727348				0.356739	0.15565	0.00665625
0.36494	0.0846	0.32297				0.36685	0.15655	0.053318				0.357013	0.166991	0.0263646				0.357013	0.145438	0.0140486				0.357013	0.14439	0.0073173				0.357013	0.136733	0.00665445
0.36521	-0.5077	0.31402				0.36712	0.058783	0.052678				0.357286	0.198482	0.0265018				0.357286	0.181252	0.0141733				0.357286	0.138881	0.00729896				0.357286	0.149767	0.00667834
0.36548	0.449	0.32204				0.3674	0.12597	0.053174				0.357559	0.134418	0.0264929				0.357559	0.13449	0.0141672				0.357559	0.133358	0.00736695				0.357559	0.151258	0.00674428
0.36576	-0.2338	0.32177				0.36767	0.1834	0.054547				0.357832	0.154027	0.0258429				0.357832	0.146776	0.0138011				0.357832	0.132729	0.00718598				0.357832	0.14651	0.0066004
0.36603	0.4311	0.32691				0.36794	0.1001	0.052681				0.358105	0.114655	0.0265732				0.358105	0.171357	0.0142965				0.358105	0.140737	0.00737677				0.358105	0.155679	0.00679464
0.3663	0.2017	0.31611				0.36822	0.10535	0.053492				0.358379	0.157764	0.0260867				0.358379	0.13381	0.0139421				0.358379	0.119512	0.0071886				0.358379	0.145252	0.00664159
0.36658	0.2165	0.31993				0.36849	0.13457	0.052585				0.358652	0.0990545	0.0264288				0.358652	0.147081	0.0141783				0.358652	0.133275	0.00736306				0.358652	0.155356	0.00679075
0.36685	-0.127	0.32039				0.36876	0.061567	0.052982				0.358925	0.165818	0.026216				0.358925	0.147848	0.0140267				0.358925	0.132858	0.0072822				0.358925	0.161877	0.00674216
0.36712	-0.5627	0.31671				0.36904	0.082367	0.052707				0.359198	0.127545	0.0261944				0.359198	0.162438	0.0141026				0.359198	0.130754	0.00726578				0.359198	0.154635	0.00674595
0.3674	-0.1016	0.31997				0.36931	0.08975	0.052511				0.359472	0.151236	0.0256061				0.359472	0.143943	0.0137163				0.359472	0.120258	0.00713209				0.359472	0.144523	0.00657587
0.36767	0.0049	0.32651				0.36958	0.09235	0.052549				0.359745	0.126055	0.0263412				0.359745	0.147533	0.0141254				0.359745	0.128154	0.00728884				0.359745	0.147117	0.00671454
0.36794	0.5709	0.32063				0.36985	0.16262	0.053005				0.360018	0.118027	0.0259032				0.360018	0.148005	0.0139452				0.360018	0.127338	0.00720046				0.360018	0.140702	0.00661194
0.36822	0.1253	0.32365				0.37013	0.10732	0.053065				0.360291	0.165527	0.0261694				0.360291	0.139948	0.013958				0.360291	0.127794	0.00726581				0.360291	0.145715	0.00667515
0.36849	-0.2002	0.31697				0.3704	0.1752	0.054077				0.360565	0.128209	0.026486				0.360565	0.141319	0.0141473				0.360565	0.134602	0.0073356				0.360565	0.145962	0.0067276
0.36876	0.2467	0.3215				0.37067	0.10723	0.053215				0.360838	0.120845	0.0264766				0.360838	0.149062	0.0141905				0.360838	0.136144	0.00738004				0.360838	0.150481	0.00676979
0.36904	-0.3172	0.31898				0.37095	0.11382	0.053453				0.361111	0.106127	0.0256618				0.361111	0.1395	0.0137822				0.361111	0.131462	0.00718065				0.361111	0.155365	0.00660407
0.36931	0.0822	0.31682				0.37122	0.19958	0.052908				0.361384	0.117136	0.0261678				0.361384	0.122971	0.0140123				0.361384	0.137844	0.00730561				0.361384	0.15081	0.00673002
0.36958	0.0485	0.31513				0.37149	0.095117	0.053758				0.361657	0.139682	0.026367				0.361657	0.156076	0.014099				0.361657	0.124698	0.00727755				0.361657	0.149181	0.00673491
0.36985	-0.0581	0.32018				0.37177	0.11828	0.052195				0.361931	0.149418	0.0261121				0.361931	0.152848	0.0139798				0.361931	0.135658	0.00726156				0.361931	0.139683	0.00665072
0.37013	-0.0296	0.31967				0.37204	0.07255	0.053078				0.362204	0.178591	0.0265302				0.362204	0.162724	0.0141509				0.362204	0.135167	0.00732335				0.362204	0.15885	0.00676138
0.3704	-0.1781	0.32251				0.37231	0.12723	0.052703				0.362477	0.108655	0.0260915				0.362477	0.142586	0.0140195				0.362477	0.135619	0.00728861				0.362477	0.151462	0.00671203
0.37067	0.0177	0.32116				0.37259	0.1181	0.053054				0.36275	0.154573	0.0265788				0.36275	0.162933	0.0142486				0.36275	0.12074	0.00740653				0.36275	0.15075	0.00681304
0.37095	0.1813	0.32152				0.37286	0.1802	0.053143				0.363024	0.140009	0.0260125				0.363024	0.143971	0.0138785				0.363024	0.148583	0.00726272				0.363024	0.151644	0.00661693
0.37122	0.2615	0.318				0.37313	0.14483	0.052333				0.363297	0.126609	0.0259958				0.363297	0.144533	0.0139311				0.363297	0.132598	0.00723713				0.363297	0.146433	0.00662556
0.37149	0.5608	0.32605				0.37341	0.13478	0.052252				0.36357	0.123473	0.0265015				0.36357	0.143814	0.0141887				0.36357	0.120754	0.00730787				0.36357	0.16325	0.00678134
0.37177	0.0082	0.31569				0.37368	0.10903	0.05289				0.363843	0.149373	0.0259412				0.363843	0.149424	0.01391				0.363843	0.125233	0.00714643				0.363843	0.142044	0.00660988
0.37204	-0.1683	0.31853				0.37395	0.01115	0.051375				0.364117	0.157518	0.0263344				0.364117	0.129743	0.0140188				0.364117	0.132321	0.00726555				0.364117	0.133702	0.00665475
0.37231	0.236	0.31589				0.37423	0.095217	0.052461				0.36439	0.124136	0.0258312				0.36439	0.130695	0.0138247				0.36439	0.128504	0.00719521				0.36439	0.146515	0.00658014
0.37259	0.1204	0.31876				0.3745	0.09275	0.052991				0.364663	0.160864	0.0263134				0.364663	0.154743	0.01412				0.364663	0.126252	0.00727688				0.364663	0.136983	0.00666457
0.37286	0.1006	0.31911				0.37477	0.15615	0.053277				0.364936	0.123009	0.0264061				0.364936	0.152348	0.014207				0.364936	0.14309	0.00738876				0.364936	0.146725	0.00675327
0.37313	0.338	0.31549				0.37505	0.011133	0.052805				0.365209	0.120636	0.0257853				0.365209	0.132433	0.0137893				0.365209	0.124825	0.0071549				0.365209	0.147377	0.00658043
0.37341	-0.4044	0.31247				0.37532	0.1455	0.05262				0.365483	0.102764	0.0262889				0.365483	0.129881	0.0141494				0.365483	0.137215	0.0073537				0.365483	0.143792	0.00672622
0.37368	0.1319	0.31789				0.37559	0.11968	0.052687				0.365756	0.1445	0.0263338				0.365756	0.156248	0.0141294				0.365756	0.133342	0.0073348				0.365756	0.146348	0.00673009
0.37395	0.2277	0.31069				0.37586	0.12902	0.052528				0.366029	0.136836	0.0264857				0.366029	0.145767	0.0141611				0.366029	0.135373	0.00739482				0.366029	0.142908	0.00675808
0.37423	0.0092	0.31539				0.37614	0.19213	0.053047				0.366302	0.151745	0.0259313				0.366302	0.145652	0.013942				0.366302	0.129302	0.00716891				0.366302	0.146381	0.00660171
0.3745	0.4822	0.32142				0.37641	0.078567	0.053365				0.366576	0.121255	0.0261663				0.366576	0.133605	0.0140081				0.366576	0.127638	0.00726328				0.366576	0.143623	0.00669012
0.37477	-0.1996	0.31816				0.37668	0.10117	0.053338				0.366849	0.148618	0.02607				0.366849	0.15991	0.0139777				0.366849	0.131258	0.00728647				0.366849	0.152177	0.0067065
0.37505	0.3692	0.32154				0.37696	0.069467	0.05194				0.367122	0.154109	0.0260771				0.367122	0.114529	0.0138735				0.367122	0.126969	0.00722486				0.367122	0.148819	0.00662234
0.37532	0.6354	0.31773				0.37723	0.065483	0.052047				0.367395	0.158727	0.0261934				0.367395	0.157957	0.0140494				0.367395	0.125502	0.00721558				0.367395	0.14056	0.00666065
0.37559	0.3785	0.31941				0.3775	0.075567	0.052806				0.367669	0.113555	0.0266071				0.367669	0.148333	0.0143338				0.367669	0.136083	0.00743426				0.367669	0.142731	0.00679262
0.37586	-0.0203	0.31504				0.37778	0.10422	0.052262				0.367942	0.141936	0.0260725				0.367942	0.128233	0.0139354				0.367942	0.136854	0.00727241				0.367942	0.140956	0.00665237
0.37614	0.5819	0.32043				0.37805	0.10272	0.052708				0.368215	0.1509	0.0265218				0.368215	0.141448	0.0142194				0.368215	0.133652	0.00735271				0.368215	0.143363	0.00674627
0.37641	-0.2347	0.31952				0.37832	0.15688	0.052418				0.368488	0.130036	0.0257747				0.368488	0.146314	0.0137997				0.368488	0.117983	0.00715012				0.368488	0.154817	0.00661252
0.37668	-0.1645	0.32085				0.3786	-0.016133	0.052647				0.368761	0.157809	0.0262428				0.368761	0.131419	0.0139657				0.368761	0.118906	0.00726052				0.368761	0.15255	0.00669628
0.37696	-0.0662	0.31364				0.37887	0.12323	0.052689				0.369035	0.130218	0.025997				0.369035	0.175543	0.0140749				0.369035	0.140381	0.00727622				0.369035	0.152129	0.00669539
0.37723	-0.0561	0.31435				0.37914	0.029583	0.051853				0.369308	0.156791	0.02601				0.369308	0.132948	0.0138793				0.369308	0.133306	0.00718223				0.369308	0.15506	0.00663048
0.3775	0.322	0.31939				0.37942	0.11127	0.052189				0.369581	0.1394	0.0259595				0.369581	0.146843	0.0138875				0.369581	0.134815	0.00726235				0.369581	0.137262	0.00659724
0.37778	0.0675	0.315				0.37969	0.1147	0.052394				0.369854	0.174682	0.0262646				0.369854	0.126738	0.0139276				0.369854	0.130677	0.00726607				0.369854	0.140577	0.00665944
0.37805	0.1569	0.3171				0.37996	0.062767	0.05293				0.370128	0.1661	0.0262082				0.370128	0.157252	0.014037				0.370128	0.131706	0.00729235				0.370128	0.139381	0.00669823
0.37832	0.3468	0.31589				0.38024	0.00265	0.050974				0.370401	0.134482	0.0265675				0.370401	0.136067	0.0142042				0.370401	0.141625	0.00742505				0.370401	0.142762	0.00678568
0.3786	0.3611	0.32186				0.38051	0.037717	0.051803				0.370674	0.110036	0.0262463				0.370674	0.152948	0.014144				0.370674	0.135663	0.00731977				0.370674	0.145381	0.00671862
0.37887	0.0017	0.31806				0.38078	0.057967	0.051782				0.370947	0.1187	0.0262722				0.370947	0.136757	0.0140982				0.370947	0.132702	0.00731127				0.370947	0.1535	0.00674044
0.37914	0.0259	0.31589				0.38106	0.0511	0.052995				0.371221	0.175918	0.0261108				0.371221	0.15711	0.0139957				0.371221	0.12974	0.00721825				0.371221	0.143962	0.0066192
0.37942	0.3965	0.31669				0.38133	0.07565	0.052712				0.371494	0.142564	0.0266531				0.371494	0.13101	0.0142058				0.371494	0.138385	0.00739667				0.371494	0.148112	0.00680424
0.37969	-0.0127	0.31415				0.3816	0.036233	0.052998				0.371767	0.181518	0.025879				0.371767	0.138105	0.0137899				0.371767	0.137673	0.00715684				0.371767	0.143333	0.0065817
0.37996	0.1384	0.32053				0.38188	0.086833	0.052538				0.37204	0.120164	0.0260923				0.37204	0.132614	0.0139735				0.37204	0.127671	0.00725118				0.37204	0.146477	0.00666116
0.38024	-0.149	0.308				0.38215	0.10068	0.05358				0.372313	0.135209	0.0260437				0.372313	0.137271	0.0138964				0.372313	0.128942	0.0071991				0.372313	0.150037	0.0066483
0.38051	-0.0989	0.31406				0.38242	0.11043	0.053517				0.372587	0.1109	0.0260557				0.372587	0.144662	0.0139924				0.372587	0.145131	0.00724072				0.372587	0.147892	0.00662387
0.38078	0.1622	0.31272				0.3827	0.1427	0.053121				0.37286	0.159518	0.0261533				0.37286	0.144943	0.0140385				0.37286	0.139462	0.00729956				0.37286	0.129721	0.00664359
0.38106	-0.0614	0.31961				0.38297	0.093183	0.052617				0.373133	0.156409	0.0257889				0.373133	0.141324	0.0138102				0.373133	0.114533	0.00714676				0.373133	0.150506	0.00660623
0.38133	0.5231	0.3191				0.38324	0.046433	0.052643				0.373406	0.150445	0.0257807				0.373406	0.13941	0.0137505				0.373406	0.132444	0.00716297				0.373406	0.14015	0.00658196
0.3816	0.6252	0.32315				0.38352	0.14388	0.05245				0.37368	0.122436	0.0261298				0.37368	0.142495	0.0139397				0.37368	0.126546	0.00727786				0.37368	0.144075	0.00669289
0.38188	-0.0588	0.31594				0.38379	0.13568	0.052769				0.373953	0.123091	0.0253732				0.373953	0.152643	0.0136154				0.373953	0.127056	0.00704811				0.373953	0.139865	0.00644696
0.38215	0.0848	0.32156				0.38406	0.081667	0.052987				0.374226	0.1418	0.0258983				0.374226	0.138871	0.0138546				0.374226	0.129444	0.00719785				0.374226	0.144579	0.00659285
0.38242	0.1551	0.32249				0.38434	0.085083	0.052605				0.374499	0.202236	0.0263818				0.374499	0.155533	0.0139989				0.374499	0.127031	0.00725937				0.374499	0.144608	0.00667161
0.3827	0.4096	0.32139				0.38461	0.028417	0.052847				0.374773	0.188091	0.0262552				0.374773	0.164833	0.0140595				0.374773	0.120442	0.00721975				0.374773	0.14954	0.00666423
0.38297	0.1798	0.31801				0.38488	-0.00071667	0.052966				0.375046	0.1584	0.026229				0.375046	0.151871	0.0140496				0.375046	0.139188	0.0072945				0.375046	0.145067	0.00671753
0.38324	0.2159	0.31849				0.38516	0.17535	0.052181				0.375319	0.147645	0.0259069				0.375319	0.15031	0.0138563				0.375319	0.126806	0.00721052				0.375319	0.146677	0.00662298
0.38352	0.5595	0.31598				0.38543	0.15932	0.052588				0.375592	0.160145	0.026059				0.375592	0.144619	0.0139669				0.375592	0.127006	0.00724845				0.375592	0.14236	0.00662371
0.38379	-0.3691	0.31527				0.3857	0.090433	0.051907				0.375865	0.123191	0.0258502				0.375865	0.153929	0.0139001				0.375865	0.124879	0.00717224				0.375865	0.143765	0.00658757
0.38406	0.3241	0.32236				0.38598	-0.0168	0.052962				0.376139	0.197336	0.0262424				0.376139	0.15029	0.0139483				0.376139	0.12959	0.00726499				0.376139	0.145437	0.00669254
0.38434	-0.2342	0.31694				0.38625	0.11202	0.052431				0.376412	0.145455	0.0264055				0.376412	0.137186	0.0141048				0.376412	0.138021	0.00728755				0.376412	0.142633	0.0066788
0.38461	0.6067	0.32216				0.38652	0.032733	0.05304				0.376685	0.114836	0.0262458				0.376685	0.159924	0.0141258				0.376685	0.129281	0.00726718				0.376685	0.146513	0.00668595
0.38488	-0.1885	0.32016				0.38679	0.12053	0.05236				0.376958	0.0896364	0.025551				0.376958	0.142562	0.0137691				0.376958	0.128992	0.00709758				0.376958	0.145804	0.00652651
0.38516	0.019	0.31137				0.38707	0.080717	0.053343				0.377232	0.126127	0.0257077				0.377232	0.137819	0.0137764				0.377232	0.136608	0.00717245				0.377232	0.150333	0.00659352
0.38543	0.323	0.3154				0.38734	0.048483	0.051803				0.377505	0.0978909	0.0260509				0.377505	0.130871	0.0139303				0.377505	0.129881	0.00721721				0.377505	0.139737	0.00662748
0.3857	-0.2245	0.31218				0.38761	0.037883	0.053559				0.377778	0.137364	0.0257827				0.377778	0.140567	0.0137988				0.377778	0.132306	0.00714552				0.377778	0.139838	0.0065459
0.38598	0.0311	0.31983				0.38789	0.11593	0.052577				0.378051	0.150982	0.0260007				0.378051	0.150533	0.0139476				0.378051	0.133908	0.00721455				0.378051	0.137052	0.00660579
0.38625	-0.429	0.31201				0.38816	0.078967	0.052075				0.378325	0.163873	0.025976				0.378325	0.137357	0.0138266				0.378325	0.123577	0.00719788				0.378325	0.126788	0.00659543
0.38652	-0.2573	0.31823				0.38843	0.11738	0.053342				0.378598	0.142427	0.0262146				0.378598	0.147486	0.014089				0.378598	0.135883	0.00727316				0.378598	0.145535	0.00667817
0.38679	0.1749	0.31661				0.38871	0.17007	0.05314				0.378871	0.1529	0.0259341				0.378871	0.145352	0.0139502				0.378871	0.120185	0.00720399				0.378871	0.143113	0.00661412
0.38707	-0.1338	0.32107				0.38898	-0.00086667	0.051397				0.379144	0.133218	0.025797				0.379144	0.12621	0.0137607				0.379144	0.106602	0.00709648				0.379144	0.134563	0.00654471
0.38734	0.1464	0.31291				0.38925	0.0099833	0.052416				0.379417	0.139909	0.0257931				0.379417	0.120495	0.013761				0.379417	0.131619	0.0071515				0.379417	0.142071	0.00656696
0.38761	0.084	0.32465				0.38953	0.11237	0.053558				0.379691	0.123755	0.0256865				0.379691	0.140986	0.0138158				0.379691	0.134806	0.00716596				0.379691	0.131031	0.00652063
0.38789	0.2633	0.31642				0.3898	0.068817	0.05275				0.379964	0.144964	0.0262147				0.379964	0.157838	0.0140166				0.379964	0.124771	0.00721915				0.379964	0.148288	0.0066908
0.38816	0.3235	0.31324				0.39007	0.018917	0.052346				0.380237	0.130418	0.0253441				0.380237	0.146562	0.0135749				0.380237	0.118329	0.00701128				0.380237	0.133719	0.00644361
0.38843	0.306	0.3219				0.39035	0.06155	0.053087				0.38051	0.137009	0.025659				0.38051	0.137162	0.0137845				0.38051	0.137415	0.00715062				0.38051	0.145717	0.00655162
0.38871	0.4667	0.31867				0.39062	0.050233	0.052719				0.380784	0.138255	0.0255704				0.380784	0.127862	0.0136589				0.380784	0.125788	0.00705865				0.380784	0.137979	0.00648915
0.38898	0.0295	0.31083				0.39089	0.086167	0.052475				0.381057	0.152509	0.02621				0.381057	0.122448	0.0139741				0.381057	0.130185	0.00723602				0.381057	0.148933	0.00668295
0.38925	0.2442	0.31765				0.39117	0.059817	0.052644				0.38133	0.144191	0.0262264				0.38133	0.1409	0.0140271				0.38133	0.125762	0.00724406				0.38133	0.145927	0.00666122
0.38953	0.0732	0.32141				0.39144	0.013267	0.052929				0.381603	0.136482	0.0263555				0.381603	0.141324	0.0140541				0.381603	0.138035	0.00727686				0.381603	0.151325	0.00671942
0.3898	0.1816	0.31933				0.39171	0.10565	0.052551				0.381877	0.147273	0.0259846				0.381877	0.165195	0.013971				0.381877	0.130992	0.00721606				0.381877	0.145688	0.00661418
0.39007	-0.3551	0.3158				0.39199	0.14017	0.053512				0.38215	0.0962091	0.0262018				0.38215	0.15131	0.0140572				0.38215	0.125858	0.00729602				0.38215	0.145044	0.00671182
0.39035	0.3107	0.32097				0.39226	-0.016867	0.053144				0.382423	0.157464	0.0264775				0.382423	0.143533	0.0141479				0.382423	0.131779	0.00733767				0.382423	0.135104	0.00668505
0.39062	-0.0012	0.32135				0.39253	0.15727	0.053092				0.382696	0.157573	0.0262383				0.382696	0.137938	0.0140199				0.382696	0.125165	0.0072775				0.382696	0.148658	0.00673174
0.39089	-0.4787	0.31557				0.39281	0.11182	0.051727				0.382969	0.145509	0.0258385				0.382969	0.136986	0.0138477				0.382969	0.121533	0.00720215				0.382969	0.148683	0.00659959
0.39117	-0.6228	0.31474				0.39308	0.16548	0.052548				0.383243	0.103509	0.0260672				0.383243	0.135067	0.0139943				0.383243	0.126219	0.0072163				0.383243	0.149512	0.00667524
0.39144	0.2419	0.32095				0.39335	0.1732	0.059101				0.383516	0.112236	0.0257857				0.383516	0.126257	0.0137644				0.383516	0.131404	0.00718566				0.383516	0.139735	0.00656835
0.39171	-0.3755	0.31493				0.39362	0.14	0.065394				0.383789	0.150945	0.0258328				0.383789	0.142343	0.0137886				0.383789	0.121379	0.00717412				0.383789	0.139894	0.00655691
0.39199	0.1406	0.32158				0.3939	-0.0383	0.067201				0.384062	0.127191	0.0262165				0.384062	0.163024	0.0141165				0.384062	0.121358	0.00726102				0.384062	0.145402	0.00668607
0.39226	0.0569	0.32211				0.39417	0.095933	0.072162				0.384336	0.155755	0.0260966				0.384336	0.143105	0.0139108				0.384336	0.122181	0.00718026				0.384336	0.134354	0.00660592
0.39253	0.4767	0.31974				0.39444	0.10863	0.073903				0.384609	0.114864	0.026022				0.384609	0.133957	0.0139527				0.384609	0.125467	0.0072806				0.384609	0.140623	0.00663403
0.39281	0.1033	0.31236				0.39472	0.044983	0.076336				0.384882	0.114364	0.0262888				0.384882	0.142414	0.0140766				0.384882	0.138679	0.00728567				0.384882	0.137535	0.00664782
0.39308	0.0419	0.31597				0.39499	0.24532	0.08215				0.385155	0.0871182	0.0254648				0.385155	0.161476	0.0137955				0.385155	0.117392	0.00709135				0.385155	0.141656	0.00655061
0.39335	0.0103	0.3541				0.39527	0.035833	0.081402				0.385429	0.115309	0.0257962				0.385429	0.14181	0.0139042				0.385429	0.127933	0.00720474				0.385429	0.156221	0.00662998
0.39362	0.4817	0.39579				0.39554	-0.04775	0.085452				0.385702	0.108045	0.0256005				0.385702	0.122924	0.0136957				0.385702	0.144017	0.00716471				0.385702	0.147729	0.00656644
0.3939	0.024	0.40725				0.39581	0.10617	0.087969				0.385975	0.122255	0.0261695				0.385975	0.152657	0.0139738				0.385975	0.119708	0.00724597				0.385975	0.147794	0.0067075
0.39417	0.6963	0.43777				0.39609	-0.01435	0.06833				0.386248	0.148027	0.0258023				0.386248	0.167857	0.0138589				0.386248	0.118771	0.00714188				0.386248	0.137658	0.00655198
0.39444	0.0135	0.44689				0.39636	0.10217	0.064928				0.386521	0.124455	0.0261785				0.386521	0.145605	0.0140872				0.386521	0.124548	0.00727343				0.386521	0.140462	0.00671273
0.39472	0.2238	0.46258				0.39663	0.13948	0.061627				0.386795	0.148418	0.0257604				0.386795	0.137105	0.0137448				0.386795	0.133708	0.0071494				0.386795	0.148544	0.00658048
0.39499	0.3272	0.48944				0.3969	0.035117	0.060884				0.387068	0.150982	0.0263864				0.387068	0.162367	0.0141795				0.387068	0.115365	0.00729107				0.387068	0.1488	0.00672344
0.39527	-0.2362	0.49779				0.39718	0.044117	0.059701				0.387341	0.145973	0.0256746				0.387341	0.1385	0.0136812				0.387341	0.13264	0.0071254				0.387341	0.148071	0.00654878
0.39554	0.2729	0.52364				0.39745	0.064	0.059994				0.387614	0.136436	0.0265047				0.387614	0.134567	0.0141726				0.387614	0.128346	0.0073494				0.387614	0.139179	0.00676434
0.39581	0.1504	0.52919				0.39772	0.1186	0.058476				0.387888	0.156773	0.0259579				0.387888	0.122557	0.0138081				0.387888	0.133756	0.00716174				0.387888	0.144621	0.00656648
0.39609	0.7481	0.42024				0.398	0.14002	0.060487				0.388161	0.126282	0.0256771				0.388161	0.130519	0.0136378				0.388161	0.126617	0.00711922				0.388161	0.140188	0.00649614
0.39636	0.224	0.39305				0.39827	0.066167	0.058947				0.388434	0.187045	0.0264265				0.388434	0.145362	0.0140639				0.388434	0.126377	0.00726931				0.388434	0.144792	0.00670346
0.39663	0.0931	0.37062				0.39854	0.0401	0.05886				0.388707	0.1189	0.0261196				0.388707	0.13261	0.0139584				0.388707	0.118252	0.00722512				0.388707	0.146527	0.00671113
0.3969	0.4739	0.36963				0.39882	0.0596	0.058001				0.388981	0.127373	0.0256063				0.388981	0.153229	0.0136415				0.388981	0.126498	0.00707583				0.388981	0.143215	0.00649125
0.39718	-0.3781	0.36016				0.39909	0.1022	0.058192				0.389254	0.148645	0.0261534				0.389254	0.12121	0.013877				0.389254	0.127488	0.00720417				0.389254	0.13046	0.00655834
0.39745	0.4282	0.36344				0.39936	0.12977	0.056586				0.389527	0.1306	0.0262719				0.389527	0.141186	0.0140632				0.389527	0.118292	0.00728694				0.389527	0.142281	0.00668476
0.39772	0.3794	0.3542				0.39964	0.035717	0.057569				0.3898	0.146755	0.0261321				0.3898	0.145576	0.0140574				0.3898	0.126992	0.00722706				0.3898	0.150273	0.0066593
0.398	0.0016	0.36216				0.39991	0.11403	0.056877				0.390073	0.151009	0.0258625				0.390073	0.155348	0.0139251				0.390073	0.118677	0.00716736				0.390073	0.137402	0.00661349
0.39827	-0.363	0.353				0.40018	0.080533	0.057324				0.390347	0.152473	0.0263337				0.390347	0.145281	0.0140774				0.390347	0.114046	0.00724866				0.390347	0.159115	0.00674159
0.39854	0.1213	0.3565				0.40046	0.02685	0.056684				0.39062	0.181018	0.026162				0.39062	0.136581	0.0139675				0.39062	0.124381	0.00724178				0.39062	0.136896	0.00666057
0.39882	-0.9031	0.34915				0.40073	0.08565	0.057062				0.390893	0.163718	0.0258742				0.390893	0.148067	0.0138661				0.390893	0.124879	0.00716515				0.390893	0.139348	0.00658517
0.39909	0.0195	0.35063				0.401	0.11095	0.05702				0.391166	0.118609	0.0259927				0.391166	0.130081	0.0138709				0.391166	0.122915	0.00717491				0.391166	0.144604	0.00661741
0.39936	0.5354	0.34281				0.40128	0.031267	0.05531				0.39144	0.0982455	0.026081				0.39144	0.142943	0.0140635				0.39144	0.125148	0.0072596				0.39144	0.146438	0.0066794
0.39964	0.1455	0.35008				0.40155	0.05035	0.055219				0.391713	0.140118	0.0259269				0.391713	0.147786	0.0138929				0.391713	0.118781	0.0071246				0.391713	0.150675	0.00660841
0.39991	-0.1273	0.34254				0.40182	0.049167	0.054864				0.391986	0.138827	0.02622				0.391986	0.1458	0.0140591				0.391986	0.13109	0.00731019				0.391986	0.141873	0.00668959
0.40018	0.1666	0.34601				0.4021	-0.00375	0.054735				0.392259	0.120127	0.0262751				0.392259	0.138305	0.0140315				0.392259	0.123435	0.00723482				0.392259	0.136238	0.00665338
0.40046	0.5465	0.34566				0.40237	-0.0072333	0.054388				0.392533	0.164591	0.0262717				0.392533	0.153952	0.0140414				0.392533	0.121385	0.00721467				0.392533	0.150458	0.00667581
0.40073	-0.0938	0.34272				0.40264	-0.022717	0.054052				0.392806	0.149591	0.0255252				0.392806	0.138952	0.0136152				0.392806	0.112842	0.00702072				0.392806	0.141165	0.0064693
0.401	0.0753	0.34336				0.40291	0.17247	0.054041				0.393079	0.177309	0.0259727				0.393079	0.125376	0.0138341				0.393079	0.126246	0.00716627				0.393079	0.148523	0.00662328
0.40128	0.0209	0.33499				0.40319	0.15185	0.054783				0.393352	0.133791	0.0289073				0.393352	0.145462	0.0155145				0.393352	0.107925	0.00799612				0.393352	0.138173	0.00739211
0.40155	-0.0074	0.33394				0.40346	0.096783	0.05204				0.393625	0.179536	0.0321536				0.393625	0.128957	0.0170786				0.393625	0.123933	0.00886361				0.393625	0.14566	0.00815311
0.40182	-0.4347	0.33059				0.40373	0.083617	0.052819				0.393899	0.171573	0.033154				0.393899	0.133062	0.0175563				0.393899	0.124563	0.00924639				0.393899	0.140319	0.00842018
0.4021	0.0979	0.33122				0.40401	0.095733	0.053018				0.394172	0.0948364	0.0350024				0.394172	0.110148	0.0187495				0.394172	0.129342	0.00988297				0.394172	0.151537	0.00903059
0.40237	-0.4	0.32939				0.40428	0.17653	0.05335				0.394445	0.1261	0.0361243				0.394445	0.145257	0.019271				0.394445	0.121148	0.0101297				0.394445	0.129133	0.00925513
0.40264	-0.1605	0.32803				0.40456	0.12598	0.05321				0.394718	0.0838091	0.0369404				0.394718	0.132762	0.0196264				0.394718	0.109829	0.0102943				0.394718	0.143338	0.00949787
0.40291	0.1885	0.32428				0.40483	0.12163	0.05271				0.394992	0.142636	0.0395592				0.394992	0.11201	0.0210102				0.394992	0.117873	0.010978				0.394992	0.147669	0.0101254
0.40319	0.0789	0.32988				0.4051	0.13985	0.053485				0.395265	0.139382	0.0394381				0.395265	0.15289	0.0212327				0.395265	0.128656	0.0112518				0.395265	0.124512	0.0101764
0.40346	0.1823	0.3139				0.40537	0.10422	0.052724				0.395538	0.136545	0.0422252				0.395538	0.102024	0.022301				0.395538	0.12714	0.0118713				0.395538	0.122156	0.0107442
0.40373	0.3294	0.32042				0.40565	0.096417	0.05225				0.395811	0.123373	0.0424425				0.395811	0.156767	0.0227744				0.395811	0.124775	0.0119833				0.395811	0.12729	0.0108906
0.40401	0.4833	0.32085				0.40592	0.13585	0.051253				0.396085	0.0978364	0.0336172				0.396085	0.154614	0.01806				0.396085	0.1327	0.00945897				0.396085	0.144915	0.00861519
0.40428	0.8205	0.32302				0.40619	0.071017	0.052722				0.396358	0.135282	0.0316091				0.396358	0.125576	0.0168519				0.396358	0.123012	0.00874122				0.396358	0.155902	0.00809912
0.40456	0.2056	0.31988				0.40647	0.0952	0.052552				0.396631	0.171236	0.0302426				0.396631	0.133057	0.0160799				0.396631	0.143233	0.0084477				0.396631	0.140685	0.00769708
0.40483	0.1658	0.31701				0.40674	0.09285	0.05268				0.396904	0.0830091	0.02984				0.396904	0.157971	0.0161957				0.396904	0.126667	0.00842981				0.396904	0.150204	0.0077269
0.4051	0.225	0.32134				0.40701	0.08715	0.052397				0.397177	0.0739909	0.0290528				0.397177	0.137676	0.0156867				0.397177	0.121252	0.00810634				0.397177	0.15215	0.00748031
0.40537	-0.1026	0.31533				0.40729	0.068617	0.052744				0.397451	0.0859727	0.0294148				0.397451	0.151505	0.0158539				0.397451	0.136987	0.00826908				0.397451	0.147367	0.00757368
0.40565	0.1059	0.31472				0.40756	0.065733	0.052523				0.397724	0.127464	0.0286677				0.397724	0.135657	0.0153384				0.397724	0.143063	0.00802837				0.397724	0.144025	0.00736263
0.40592	0.9381	0.30979				0.40783	0.074017	0.053323				0.397997	0.157345	0.0296086				0.397997	0.138076	0.0157122				0.397997	0.129394	0.00817871				0.397997	0.144546	0.00755521
0.40619	0.8769	0.32032				0.40811	0.055517	0.053326				0.39827	0.126791	0.0289504				0.39827	0.146714	0.0155026				0.39827	0.117373	0.00799865				0.39827	0.149425	0.00738833
0.40647	0.2126	0.31593				0.40838	0.088767	0.053177				0.398544	0.161709	0.0290995				0.398544	0.137257	0.0155245				0.398544	0.12474	0.00808281				0.398544	0.154219	0.0074515
0.40674	0.121	0.31728				0.40865	-0.0004	0.052688				0.398817	0.110573	0.0284312				0.398817	0.123643	0.0151975				0.398817	0.163621	0.00808325				0.398817	0.146977	0.00739697
0.40701	0.35	0.31713				0.40893	0.11185	0.052637				0.39909	0.135127	0.0285628				0.39909	0.143314	0.015286				0.39909	0.12981	0.00795593				0.39909	0.157381	0.00733049
0.40729	-0.1353	0.31871				0.4092	0.080767	0.052436				0.399363	0.1571	0.0279032				0.399363	0.135752	0.0148741				0.399363	0.127313	0.00776981				0.399363	0.1392	0.00712776
0.40756	0.1908	0.31748				0.40947	0.10793	0.052311				0.399637	0.163055	0.0285358				0.399637	0.13771	0.0152185				0.399637	0.124242	0.00789901				0.399637	0.135044	0.00724616
0.40783	0.0543	0.32087				0.40975	0.075117	0.05307				0.39991	0.162836	0.0281029				0.39991	0.1111	0.0149056				0.39991	0.10826	0.0077183				0.39991	0.140208	0.00715022
0.40811	0.0419	0.32195				0.41002	0.0323	0.052676				0.400183	0.1427	0.0283152				0.400183	0.159567	0.0151683				0.400183	0.126929	0.00786108				0.400183	0.136633	0.00719369
0.40838	0.0751	0.32006				0.41029	0.11227	0.052604				0.400456	0.117573	0.0280205				0.400456	0.150052	0.015065				0.400456	0.12584	0.00779624				0.400456	0.127694	0.00713823
0.40865	0.4645	0.31937				0.41057	0.12622	0.051966				0.40073	0.162836	0.0280768				0.40073	0.117471	0.0149116				0.40073	0.118048	0.00775062				0.40073	0.139348	0.00712381
0.40893	0.0377	0.31531				0.41084	0.048967	0.052604				0.401003	0.108145	0.0281293				0.401003	0.130543	0.0150027				0.401003	0.119694	0.00777738				0.401003	0.142338	0.0071579
0.4092	0.0179	0.31638				0.41111	0.065517	0.051929				0.401276	0.127827	0.027322				0.401276	0.149995	0.0147116				0.401276	0.112412	0.00754506				0.401276	0.136796	0.00696387
0.40947	0.1605	0.31506				0.41139	0.0263	0.050866				0.401549	0.125682	0.0272997				0.401549	0.145205	0.0146483				0.401549	0.128192	0.00755764				0.401549	0.140638	0.00692323
0.40975	0.0981	0.32003				0.41166	0.039767	0.05203				0.401822	0.0943091	0.0268923				0.401822	0.1375	0.0144116				0.401822	0.121296	0.00748879				0.401822	0.139115	0.00687447
0.41002	-0.0752	0.31822				0.41193	0.10803	0.051956				0.402096	0.1494	0.0270646				0.402096	0.162476	0.01449				0.402096	0.125602	0.00747729				0.402096	0.141515	0.00687449
0.41029	0.2476	0.31696				0.4122	0.11978	0.051606				0.402369	0.116091	0.0269518				0.402369	0.119995	0.0143328				0.402369	0.130842	0.00745703				0.402369	0.136527	0.00683216
0.41057	0.2643	0.31385				0.41248	0.13978	0.051547				0.402642	0.113227	0.0267353				0.402642	0.128033	0.0142992				0.402642	0.115056	0.0073884				0.402642	0.13021	0.00677923
0.41084	0.2052	0.31914				0.41275	0.10255	0.052381				0.402915	0.141718	0.0265177				0.402915	0.160838	0.0142678				0.402915	0.129444	0.00736395				0.402915	0.128031	0.0066965
0.41111	-0.3019	0.31216				0.41303	0.12503	0.052086				0.403189	0.151355	0.0270642				0.403189	0.154205	0.014519				0.403189	0.113721	0.00746209				0.403189	0.145504	0.00686761
0.41139	0.6814	0.31028				0.4133	0.061883	0.052238				0.403462	0.144655	0.0257723				0.403462	0.136614	0.0137361				0.403462	0.12116	0.00709973				0.403462	0.134988	0.00652052
0.41166	-0.1146	0.31371				0.41357	0.12918	0.05182				0.403735	0.1705	0.0262413				0.403735	0.146686	0.0139802				0.403735	0.115296	0.00720507				0.403735	0.141444	0.0066271
0.41193	0.3515	0.31274				0.41384	0.16933	0.051597				0.404008	0.1686	0.0261996				0.404008	0.150881	0.0140263				0.404008	0.130556	0.00726445				0.404008	0.141088	0.00667017
0.4122	-0.1289	0.30981				0.41412	-0.04345	0.052131				0.404282	0.112082	0.0261341				0.404282	0.119138	0.01404				0.404282	0.134102	0.00729631				0.404282	0.145246	0.00668979
0.41248	0.465	0.31083				0.41439	0.0424	0.051919				0.404555	0.146555	0.0262373				0.404555	0.161424	0.0140868				0.404555	0.133221	0.00726188				0.404555	0.149425	0.00668211
0.41275	0.0193	0.31506				0.41466	0.056483	0.053264				0.404828	0.135155	0.0260988				0.404828	0.120057	0.0139088				0.404828	0.125412	0.0072095				0.404828	0.140965	0.00662021
0.41303	0.1379	0.31322				0.41494	0.13583	0.052288				0.405101	0.153291	0.0264777				0.405101	0.129714	0.0141357				0.405101	0.130798	0.00734543				0.405101	0.13959	0.0067217
0.4133	0.2179	0.31577				0.41521	0.061417	0.052644				0.405374	0.158255	0.0261643				0.405374	0.124138	0.0138697				0.405374	0.123256	0.00719433				0.405374	0.1364	0.00662242
0.41357	0.3811	0.31076				0.41548	0.1191	0.052809				0.405648	0.108855	0.0258245				0.405648	0.120814	0.0138471				0.405648	0.123925	0.00715683				0.405648	0.141246	0.0066327
0.41384	0.5812	0.3107				0.41576	0.051533	0.051541				0.405921	0.145691	0.0252438				0.405921	0.158533	0.0135654				0.405921	0.121662	0.00698324				0.405921	0.138992	0.00642757
0.41412	0.7512	0.31712				0.41603	0.02535	0.051986				0.406194	0.138973	0.0261342				0.406194	0.149005	0.0140494				0.406194	0.128665	0.00724147				0.406194	0.143327	0.0066389
0.41439	0.0487	0.31597				0.4163	0.070117	0.052587				0.406467	0.127255	0.0259501				0.406467	0.127076	0.0138929				0.406467	0.120592	0.00715753				0.406467	0.133575	0.00654897
0.41466	0.0261	0.32159				0.41658	0.0747	0.052068				0.406741	0.1209	0.0260869				0.406741	0.146562	0.0140038				0.406741	0.131537	0.00723123				0.406741	0.133533	0.00662441
0.41494	-0.539	0.31141				0.41685	0.1157	0.051355				0.407014	0.112664	0.0258862				0.407014	0.139143	0.0138502				0.407014	0.12616	0.00716157				0.407014	0.148829	0.00660634
0.41521	-0.1092	0.31741				0.41712	0.029517	0.052323				0.407287	0.117309	0.0259332				0.407287	0.144971	0.0139469				0.407287	0.121063	0.00722701				0.407287	0.137325	0.00662724
0.41548	0.0247	0.31736				0.4174	0.12118	0.052264				0.40756	0.0972273	0.0259481				0.40756	0.134333	0.0139537				0.40756	0.124773	0.00717134				0.40756	0.151054	0.00661075
0.41576	0.4751	0.31411				0.41767	0.11875	0.051976				0.407834	0.155218	0.0263608				0.407834	0.1478	0.0141317				0.407834	0.130135	0.00728546				0.407834	0.133894	0.00663577
0.41603	-0.2571	0.31454				0.41794	0.0149	0.051727				0.408107	0.147891	0.0263783				0.408107	0.180295	0.0142307				0.408107	0.130129	0.00731287				0.408107	0.145608	0.0067205
0.4163	-0.1455	0.31479				0.41822	0.077383	0.051648				0.40838	0.1182	0.0261821				0.40838	0.11331	0.0139983				0.40838	0.13576	0.00728148				0.40838	0.146031	0.00668073
0.41658	-0.4548	0.31355				0.41849	0.11168	0.051154				0.408653	0.114773	0.0260599				0.408653	0.148767	0.0140029				0.408653	0.11879	0.00720912				0.408653	0.143912	0.0066465
0.41685	0.1753	0.30646				0.41876	0.063917	0.051116				0.408926	0.162555	0.0260787				0.408926	0.120681	0.0138498				0.408926	0.130242	0.007191				0.408926	0.147613	0.00663114
0.41712	0.4187	0.3166				0.41904	0.045983	0.05105				0.4092	0.170518	0.0260003				0.4092	0.136048	0.0138239				0.4092	0.120769	0.00710296				0.4092	0.144833	0.00657005
0.4174	0.4468	0.31369				0.41931	0.09735	0.052204				0.409473	0.122309	0.0257164				0.409473	0.129486	0.0137656				0.409473	0.12776	0.0071698				0.409473	0.13929	0.00655975
0.41767	-0.1836	0.3112				0.41958	0.088683	0.052174				0.409746	0.112373	0.0261168				0.409746	0.136848	0.0139807				0.409746	0.124008	0.0072305				0.409746	0.142546	0.00667044
0.41794	0.169	0.31465				0.41986	0.089417	0.051878				0.410019	0.194709	0.0263411				0.410019	0.14271	0.0140174				0.410019	0.121346	0.00721072				0.410019	0.136162	0.00663697
0.41822	0.645	0.31318				0.42013	0.024733	0.052484				0.410293	0.166082	0.0261185				0.410293	0.134014	0.0139655				0.410293	0.132344	0.00722587				0.410293	0.140571	0.00662395
0.41849	-0.0725	0.30658				0.4204	0.092917	0.051619				0.410566	0.129964	0.0256539				0.410566	0.112862	0.0136955				0.410566	0.11196	0.00708228				0.410566	0.137069	0.00652242
0.41876	0.1426	0.3085				0.42068	0.0927	0.051381				0.410839	0.163745	0.0261404				0.410839	0.145319	0.0139839				0.410839	0.124783	0.00719596				0.410839	0.142458	0.00660177
0.41904	-0.2366	0.3083				0.42095	0.13198	0.051264				0.411112	0.140473	0.0255966				0.411112	0.125481	0.0137128				0.411112	0.132187	0.00711674				0.411112	0.138648	0.00652772
0.41931	-0.1303	0.31254				0.42122	0.08895	0.051519				0.411386	0.103073	0.0252481				0.411386	0.14851	0.0136144				0.411386	0.117346	0.00701894				0.411386	0.128615	0.0064085
0.41958	-0.1605	0.31336				0.42149	0.05985	0.051337				0.411659	0.111636	0.025799				0.411659	0.137071	0.0138986				0.411659	0.129525	0.00713361				0.411659	0.135931	0.0065401
0.41986	0.1455	0.31317				0.42177	0.13097	0.051166				0.411932	0.116773	0.0256291				0.411932	0.137881	0.0137573				0.411932	0.125054	0.00703991				0.411932	0.136562	0.00648288
0.42013	-0.0782	0.31575				0.42204	0.06315	0.051895				0.412205	0.1311	0.0254546				0.412205	0.142143	0.0136452				0.412205	0.120177	0.00705022				0.412205	0.139802	0.0064901
0.4204	-0.0585	0.31031				0.42232	0.0735	0.051639				0.412478	0.110545	0.0254058				0.412478	0.137719	0.0136373				0.412478	0.126308	0.00702728				0.412478	0.129162	0.00641157
0.42068	0.3959	0.31051				0.42259	0.089317	0.051373				0.412752	0.118927	0.02577				0.412752	0.147333	0.0138389				0.412752	0.11724	0.00706973				0.412752	0.138877	0.00656323
0.42095	0.3221	0.30998				0.42286	0.0948	0.052275				0.413025	0.142555	0.0256439				0.413025	0.14459	0.0137268				0.413025	0.126456	0.00707339				0.413025	0.146663	0.00652628
0.42122	-0.3896	0.30784				0.42313	0.08535	0.052693				0.413298	0.137718	0.0258611				0.413298	0.1385	0.0137877				0.413298	0.124717	0.00709495				0.413298	0.138456	0.00654287
0.42149	0.0517	0.31027				0.42341	0.052083	0.051444				0.413571	0.125655	0.0255129				0.413571	0.125119	0.0135928				0.413571	0.128481	0.00705359				0.413571	0.150371	0.00650388
0.42177	0.2506	0.30905				0.42368	0.19085	0.051195				0.413845	0.107109	0.0253894				0.413845	0.126971	0.0136658				0.413845	0.131167	0.00704659				0.413845	0.139981	0.00644
0.42204	0.0581	0.31288				0.42395	0.10643	0.05118				0.414118	0.138618	0.0259424				0.414118	0.115438	0.0137793				0.414118	0.13295	0.00718301				0.414118	0.132962	0.00654031
0.42232	0.254	0.31349				0.42423	0.043283	0.05141				0.414391	0.132345	0.0257249				0.414391	0.133567	0.0138002				0.414391	0.123221	0.00715272				0.414391	0.143037	0.00656899
0.42259	-0.0242	0.30989				0.4245	0.0085333	0.05235				0.414664	0.124882	0.026381				0.414664	0.125843	0.0140679				0.414664	0.124179	0.00725758				0.414664	0.139037	0.00667276
0.42286	0.0249	0.31471				0.42477	0.051183	0.050021				0.414938	0.132227	0.0256035				0.414938	0.1511	0.0137875				0.414938	0.108644	0.00704908				0.414938	0.131112	0.00649093
0.42313	0.1876	0.31821				0.42505	0.077833	0.050513				0.415211	0.133664	0.0261014				0.415211	0.137186	0.0139631				0.415211	0.131225	0.00718449				0.415211	0.140113	0.00660376
0.42341	-0.3131	0.31049				0.42532	0.17343	0.052063				0.415484	0.160791	0.0261622				0.415484	0.125352	0.0138571				0.415484	0.124906	0.00718362				0.415484	0.133533	0.00659211
0.42368	0.2924	0.30573				0.42559	0.073733	0.049656				0.415757	0.102145	0.0254497				0.415757	0.125305	0.0137637				0.415757	0.125012	0.00705561				0.415757	0.135908	0.00649393
0.42395	0.0645	0.30743				0.42587	0.046167	0.051158				0.41603	0.147609	0.0257339				0.41603	0.149043	0.0138191				0.41603	0.122323	0.00711715				0.41603	0.129267	0.00653131
0.42423	0.1204	0.31176				0.42614	0.0544	0.050847				0.416304	0.141891	0.0260412				0.416304	0.136519	0.0139306				0.416304	0.132425	0.00721033				0.416304	0.142873	0.00660776
0.4245	0.0287	0.31561				0.42641	0.078033	0.051371				0.416577	0.147545	0.0259302				0.416577	0.115576	0.0138074				0.416577	0.117473	0.00712689				0.416577	0.1351	0.00652274
0.42477	0.291	0.30228				0.42669	0.09725	0.051742				0.41685	0.0952727	0.0252503				0.41685	0.1325	0.0135773				0.41685	0.117402	0.0070043				0.41685	0.12285	0.00638388
0.42505	0.3571	0.30595				0.42696	0.0013833	0.051588				0.417123	0.115009	0.0259572				0.417123	0.127476	0.0138589				0.417123	0.116565	0.00716076				0.417123	0.134462	0.00657724
0.42532	0.5521	0.31318				0.42723	0.0098667	0.05033				0.417397	0.145864	0.0259747				0.417397	0.121929	0.0138695				0.417397	0.125627	0.00715231				0.417397	0.140192	0.00655003
0.42559	-0.0529	0.29959				0.42751	0.085317	0.050382				0.41767	0.137518	0.0256575				0.41767	0.123624	0.0137547				0.41767	0.115146	0.00712635				0.41767	0.137785	0.00652108
0.42587	0.528	0.31079				0.42778	0.078083	0.051627				0.417943	0.107645	0.0257076				0.417943	0.136005	0.0137871				0.417943	0.110544	0.00709				0.417943	0.140021	0.00656993
0.42614	0.1913	0.30748				0.42805	0.023983	0.051014				0.418216	0.133536	0.0255568				0.418216	0.13039	0.0136623				0.418216	0.113694	0.00705602				0.418216	0.134604	0.00648189
0.42641	0.2042	0.30811				0.42833	0.0955	0.051925				0.41849	0.133845	0.0252411				0.41849	0.121895	0.0134775				0.41849	0.1124	0.00697174				0.41849	0.125254	0.00638561
0.42669	-0.2232	0.31102				0.4286	0.028183	0.051765				0.418763	0.111691	0.0251172				0.418763	0.133486	0.0134877				0.418763	0.114787	0.00697626				0.418763	0.129442	0.00639891
0.42696	-0.3741	0.30947				0.42887	0.032733	0.051085				0.419036	0.131273	0.0253019				0.419036	0.137824	0.0136133				0.419036	0.10981	0.00702667				0.419036	0.130896	0.0064519
0.42723	-0.1809	0.30445				0.42915	0.070433	0.051209				0.419309	0.155209	0.025777				0.419309	0.139281	0.0137536				0.419309	0.121187	0.00709864				0.419309	0.1415	0.0065346
0.42751	0.1464	0.30334				0.42942	0.0011667	0.050229				0.419582	0.156791	0.02587				0.419582	0.138781	0.0138294				0.419582	0.12799	0.00715509				0.419582	0.135337	0.00654425
0.42778	0.3544	0.31195				0.42969	-0.011233	0.050653				0.419856	0.164882	0.0257465				0.419856	0.146552	0.0137905				0.419856	0.119523	0.00712477				0.419856	0.131369	0.00652059
0.42805	0.287	0.30912				0.42996	0.010983	0.051564				0.420129	0.116736	0.0260608				0.420129	0.138476	0.013894				0.420129	0.125696	0.00719689				0.420129	0.13821	0.00657055
0.42833	0.5653	0.3137				0.43024	0.072817	0.051507				0.420402	0.147636	0.0254244				0.420402	0.139414	0.0135951				0.420402	0.10554	0.00695656				0.420402	0.132217	0.0064083
0.4286	0.0692	0.31413				0.43051	0.10792	0.051493				0.420675	0.158791	0.0254034				0.420675	0.133805	0.0135406				0.420675	0.124246	0.00702238				0.420675	0.126404	0.00639656
0.42887	0.1197	0.30998				0.43079	0.043383	0.050072				0.420949	0.137536	0.0253015				0.420949	0.123548	0.0135618				0.420949	0.121852	0.00697946				0.420949	0.128821	0.00639376
0.42915	0.2239	0.3085				0.43106	0.11005	0.051275				0.421222	0.152818	0.0255094				0.421222	0.133886	0.0135836				0.421222	0.123746	0.00701019				0.421222	0.143144	0.00643766
0.42942	0.105	0.30401				0.43133	0.077183	0.051469				0.421495	0.109673	0.0252993				0.421495	0.14109	0.013648				0.421495	0.119365	0.00703586				0.421495	0.139587	0.00646504
0.42969	0.2994	0.30874				0.4316	0.16345	0.051659				0.421768	0.166136	0.0253559				0.421768	0.147095	0.0135429				0.421768	0.114302	0.0069628				0.421768	0.135685	0.00640239
0.42996	0.5415	0.31269				0.43188	-0.072783	0.051326				0.422042	0.111464	0.0255761				0.422042	0.129229	0.013699				0.422042	0.12225	0.00706963				0.422042	0.130127	0.00645426
0.43024	-0.0232	0.30842				0.43215	0.060483	0.051148				0.422315	0.171582	0.0257064				0.422315	0.13909	0.0137309				0.422315	0.117623	0.00707361				0.422315	0.13824	0.00651784
0.43051	0.5069	0.31254				0.43242	0.091617	0.05116				0.422588	0.132591	0.0253676				0.422588	0.133567	0.0136156				0.422588	0.120719	0.00699541				0.422588	0.141498	0.00643932
0.43079	-0.2493	0.3028				0.4327	0.08985	0.050818				0.422861	0.134291	0.0258387				0.422861	0.138452	0.0138645				0.422861	0.10494	0.00704135				0.422861	0.132575	0.00652987
0.43106	0.1404	0.30776				0.43297	0.08495	0.050059				0.423134	0.146636	0.0263213				0.423134	0.135595	0.0140531				0.423134	0.118104	0.00723197				0.423134	0.133502	0.00663496
0.43133	0.108	0.30951				0.43324	0.058517	0.050653				0.423408	0.132873	0.0255105				0.423408	0.149024	0.0137251				0.423408	0.118952	0.00704004				0.423408	0.134698	0.00645733
0.4316	-0.0837	0.31002				0.43352	0.11538	0.050307				0.423681	0.114564	0.0251412				0.423681	0.135138	0.0135093				0.423681	0.105958	0.00693193				0.423681	0.129727	0.00634554
0.43188	0.4338	0.31393				0.43379	0.0996	0.051535				0.423954	0.123082	0.0252905				0.423954	0.12711	0.0135257				0.423954	0.125692	0.00700674				0.423954	0.135948	0.00639326
0.43215	0.0976	0.30799				0.43406	0.07655	0.051931				0.424227	0.114218	0.0255782				0.424227	0.115176	0.0136996				0.424227	0.120196	0.00700997				0.424227	0.1317	0.00643215
0.43242	0.1513	0.30927				0.43434	0.1246	0.051283				0.424501	0.121764	0.0259035				0.424501	0.136033	0.0138402				0.424501	0.107979	0.00707973				0.424501	0.141335	0.00655478
0.4327	-0.0009	0.30602				0.43461	0.06925	0.051528				0.424774	0.116118	0.0249035				0.424774	0.125433	0.0132876				0.424774	0.12539	0.00685618				0.424774	0.139444	0.00627675
0.43297	0.4505	0.30113				0.43488	0.063867	0.050908				0.425047	0.125718	0.0251416				0.425047	0.130895	0.0134589				0.425047	0.116885	0.00692192				0.425047	0.124794	0.0063299
0.43324	0.0413	0.30479				0.43516	0.0181	0.050232				0.42532	0.1364	0.0256972				0.42532	0.100586	0.0136823				0.42532	0.124275	0.00704932				0.42532	0.132346	0.00645647
0.43352	0.0876	0.3018				0.43543	0.10403	0.051715				0.425594	0.113645	0.0245558				0.425594	0.120367	0.0132002				0.425594	0.115598	0.00679503				0.425594	0.129519	0.00622546
0.43379	0.0551	0.31239				0.4357	0.027733	0.049975				0.425867	0.154355	0.0254206				0.425867	0.145133	0.013603				0.425867	0.112902	0.00698788				0.425867	0.136654	0.00643165
0.43406	0.1884	0.31439				0.43598	0.0965	0.051006				0.42614	0.123336	0.0252021				0.42614	0.119219	0.013462				0.42614	0.116604	0.00693056				0.42614	0.138588	0.00635908
0.43434	0.2127	0.3079				0.43625	0.027883	0.050897				0.426413	0.0950727	0.0252763				0.426413	0.11709	0.0134704				0.426413	0.124756	0.00694936				0.426413	0.132133	0.00642638
0.43461	0.3914	0.31342				0.43652	0.09835	0.050036				0.426686	0.149918	0.0254611				0.426686	0.162343	0.0136778				0.426686	0.12425	0.00702721				0.426686	0.142723	0.00645933
0.43488	-0.3245	0.30582				0.4368	0.02505	0.051941				0.42696	0.1205	0.0255769				0.42696	0.132295	0.0136568				0.42696	0.115979	0.00703469				0.42696	0.138269	0.00648105
0.43516	0.1443	0.30482				0.43707	0.055217	0.05076				0.427233	0.139682	0.0251466				0.427233	0.132514	0.013417				0.427233	0.123079	0.00692895				0.427233	0.132806	0.00634879
0.43543	-0.0583	0.31062				0.43734	0.06135	0.050972				0.427506	0.124945	0.0250478				0.427506	0.11081	0.013307				0.427506	0.124735	0.00691489				0.427506	0.131179	0.00629159
0.4357	0.1032	0.30329				0.43762	0.011867	0.050928				0.427779	0.148436	0.0256651				0.427779	0.116348	0.0135648				0.427779	0.113967	0.00703534				0.427779	0.138454	0.00648985
0.43598	0.0217	0.30582				0.43789	0.063383	0.050874				0.428053	0.120373	0.0253379				0.428053	0.125095	0.0135922				0.428053	0.120619	0.00698928				0.428053	0.137088	0.00642949
0.43625	0.3346	0.30944				0.43816	0.07225	0.050025				0.428326	0.126255	0.0256156				0.428326	0.154624	0.0137249				0.428326	0.119871	0.00705209				0.428326	0.134629	0.00645961
0.43652	-0.0692	0.30095				0.43844	0.04515	0.050741				0.428599	0.133255	0.025665				0.428599	0.139424	0.0137356				0.428599	0.119852	0.00702318				0.428599	0.137458	0.00648678
0.4368	0.5704	0.31601				0.43871	0.033817	0.05059				0.428872	0.110409	0.0253867				0.428872	0.126729	0.0136071				0.428872	0.11461	0.00697894				0.428872	0.133292	0.00642675
0.43707	0.2296	0.30657				0.43898	0.069733	0.050855				0.429146	0.144409	0.0253915				0.429146	0.127714	0.0135245				0.429146	0.109015	0.00694846				0.429146	0.131094	0.00640627
0.43734	-0.3315	0.30518				0.43925	0.0091667	0.049486				0.429419	0.0868455	0.0248879				0.429419	0.132281	0.0133682				0.429419	0.116542	0.00685995				0.429419	0.132752	0.00628766
0.43762	-0.0217	0.30864				0.43953	0.022383	0.050129				0.429692	0.0917091	0.0251377				0.429692	0.114967	0.0134852				0.429692	0.113263	0.00698087				0.429692	0.134162	0.00640675
0.43789	0.07	0.30737				0.4398	0.040533	0.050342				0.429965	0.130191	0.0256452				0.429965	0.133771	0.0137156				0.429965	0.123635	0.00705983				0.429965	0.137823	0.00647053
0.43816	0.2902	0.30282				0.44008	-0.024967	0.050512				0.430238	0.149827	0.0255234				0.430238	0.145238	0.0136588				0.430238	0.118254	0.0070388				0.430238	0.123946	0.00642988
0.43844	0.365	0.30622				0.44035	0.072283	0.050115				0.430512	0.1533	0.0254893				0.430512	0.135419	0.0136709				0.430512	0.112383	0.00703428				0.430512	0.132081	0.00647058
0.43871	0.5254	0.30867				0.44062	0.058883	0.050883				0.430785	0.1264	0.0248788				0.430785	0.129386	0.013358				0.430785	0.113879	0.00686942				0.430785	0.129148	0.00628373
0.43898	0.0051	0.3056				0.44089	0.066033	0.050282				0.431058	0.0944727	0.0253434				0.431058	0.138971	0.0135959				0.431058	0.121394	0.00698165				0.431058	0.11325	0.00634223
0.43925	0.2163	0.30088				0.44117	0.082917	0.05103				0.431331	0.128036	0.0254416				0.431331	0.116695	0.0135182				0.431331	0.120854	0.00699614				0.431331	0.142167	0.00644746
0.43953	0.3296	0.30312				0.44144	0.011933	0.050227				0.431605	0.138755	0.0256031				0.431605	0.106243	0.0136325				0.431605	0.116485	0.00703117				0.431605	0.123106	0.00643775
0.4398	0.3962	0.30497				0.44171	0.095383	0.051136				0.431878	0.140909	0.0256659				0.431878	0.13261	0.0137213				0.431878	0.127625	0.00708658				0.431878	0.131554	0.00645271
0.44008	-0.0622	0.30735				0.44199	0.0095167	0.050723				0.432151	0.147482	0.0253514				0.432151	0.158743	0.0135943				0.432151	0.124979	0.00696501				0.432151	0.13725	0.00640324
0.44035	0.2312	0.30291				0.44226	0.033333	0.049322				0.432424	0.1191	0.0253243				0.432424	0.122895	0.0135575				0.432424	0.12081	0.00696813				0.432424	0.129306	0.00637944
0.44062	0.1099	0.30591				0.44253	0.0279	0.050623				0.432698	0.134682	0.0252117				0.432698	0.144943	0.0134853				0.432698	0.119579	0.00692788				0.432698	0.126467	0.00632128
0.44089	0.41	0.30452				0.44281	0.079983	0.050351				0.432971	0.0970545	0.0246967				0.432971	0.116181	0.0131785				0.432971	0.120858	0.00679784				0.432971	0.124092	0.0062339
0.44117	-0.1718	0.30666				0.44308	0.060533	0.050155				0.433244	0.119527	0.0251177				0.433244	0.12819	0.0134609				0.433244	0.115292	0.00694458				0.433244	0.124352	0.0063595
0.44144	-0.4573	0.30087				0.44335	0.0069	0.050167				0.433517	0.123791	0.0248263				0.433517	0.12829	0.0133208				0.433517	0.1134	0.00685403				0.433517	0.110946	0.00627388
0.44171	0.173	0.30729				0.44363	0.032983	0.050364				0.43379	0.1439	0.0255448				0.43379	0.127338	0.0136522				0.43379	0.112444	0.00703459				0.43379	0.136894	0.00648084
0.44199	0.1632	0.30799				0.4439	0.099617	0.050828				0.434064	0.144009	0.0257264				0.434064	0.122738	0.0137145				0.434064	0.11604	0.00711971				0.434064	0.133054	0.00651421
0.44226	0.1255	0.29777				0.44417	0.037617	0.050896				0.434337	0.145255	0.0253606				0.434337	0.131743	0.0135448				0.434337	0.121194	0.00700976				0.434337	0.130056	0.00644306
0.44253	0.1364	0.30621				0.44445	0.10332	0.050878				0.43461	0.145973	0.0255302				0.43461	0.150662	0.0137257				0.43461	0.113521	0.00703077				0.43461	0.129717	0.0064433
0.44281	0.3669	0.30427				0.44472	0.17257	0.050894				0.434883	0.115609	0.0251008				0.434883	0.154552	0.0135112				0.434883	0.129733	0.00695146				0.434883	0.131977	0.00637665
0.44308	-0.3221	0.30166				0.44499	-0.0101	0.050149				0.435157	0.165727	0.025199				0.435157	0.11881	0.0134066				0.435157	0.118633	0.00689755				0.435157	0.134885	0.00635264
0.44335	0.3901	0.30453				0.44527	0.066433	0.050239				0.43543	0.152009	0.0256063				0.43543	0.138919	0.0136666				0.43543	0.119744	0.00703508				0.43543	0.123888	0.00644445
0.44363	-0.0526	0.30404				0.44554	-0.0157	0.049557				0.435703	0.134555	0.0249191				0.435703	0.12519	0.0133192				0.435703	0.118419	0.00681376				0.435703	0.131194	0.00630082
0.4439	0.2975	0.30753				0.44581	0.0871	0.049786				0.435976	0.132364	0.0252194				0.435976	0.11621	0.0134299				0.435976	0.111667	0.00694289				0.435976	0.125865	0.00638784
0.44417	0.0864	0.30718				0.44609	0.030583	0.049883				0.43625	0.130091	0.0251802				0.43625	0.122119	0.0134737				0.43625	0.115846	0.00693112				0.43625	0.132558	0.00637302
0.44445	0.1106	0.30645				0.44636	0.055933	0.04942				0.436523	0.118618	0.0246843				0.436523	0.123538	0.0132461				0.436523	0.111887	0.00677031				0.436523	0.139108	0.00627076
0.44472	0.1672	0.30645				0.44663	1.6667e-05	0.050144				0.436796	0.122227	0.0258782				0.436796	0.119162	0.013846				0.436796	0.126185	0.00715889				0.436796	0.136777	0.00655202
0.44499	0.2565	0.30379				0.44691	0.064267	0.050289				0.437069	0.0986273	0.0250847				0.437069	0.121705	0.0134363				0.437069	0.108675	0.00690088				0.437069	0.141123	0.0063544
0.44527	0.2072	0.3049				0.44718	0.050817	0.050554				0.437342	0.113073	0.0250448				0.437342	0.110214	0.013358				0.437342	0.117621	0.00691324				0.437342	0.131288	0.00632533
0.44554	0.0664	0.30046				0.44745	-0.01115	0.050994				0.437616	0.129591	0.0253448				0.437616	0.146567	0.0136304				0.437616	0.108171	0.00695521				0.437616	0.128517	0.00642092
0.44581	0.0292	0.3004				0.44772	0.08725	0.049769				0.437889	0.115945	0.0251032				0.437889	0.13671	0.0135084				0.437889	0.122694	0.00694541				0.437889	0.135694	0.00635748
0.44609	0.1707	0.3016				0.448	0.013417	0.050176				0.438162	0.137073	0.0248852				0.438162	0.11031	0.013229				0.438162	0.113769	0.00683595				0.438162	0.125944	0.00623636
0.44636	-0.373	0.29661				0.44827	0.048617	0.049957				0.438435	0.113336	0.0251367				0.438435	0.120314	0.0133894				0.438435	0.109913	0.00692943				0.438435	0.128838	0.00635117
0.44663	0.2377	0.30392				0.44855	0.0099	0.048776				0.438709	0.124455	0.0251208				0.438709	0.124752	0.0133962				0.438709	0.107594	0.00690723				0.438709	0.137115	0.00637347
0.44691	-0.2746	0.3008				0.44882	0.090917	0.050429				0.438982	0.1099	0.0251518				0.438982	0.128224	0.0135009				0.438982	0.117627	0.00693574				0.438982	0.123473	0.00632008
0.44718	-0.3219	0.3048				0.44909	0.13713	0.050096				0.439255	0.136782	0.0245691				0.439255	0.143971	0.0131274				0.439255	0.121402	0.00675384				0.439255	0.122652	0.00619124
0.44745	0.3879	0.31022				0.44936	0.0399	0.050515				0.439528	0.119736	0.0248512				0.439528	0.128467	0.0133008				0.439528	0.119017	0.0068957				0.439528	0.132725	0.00629394
0.44772	0.3718	0.29963				0.44964	0.034217	0.050111				0.439802	0.105264	0.0248983				0.439802	0.12121	0.0133164				0.439802	0.10684	0.00686919				0.439802	0.132338	0.00632427
0.448	-0.319	0.30332				0.44991	0.066317	0.050471				0.440075	0.0983455	0.024971				0.440075	0.12319	0.0133888				0.440075	0.118154	0.00694952				0.440075	0.1276	0.00633425
0.44827	-0.082	0.301				0.45018	-0.024667	0.050599				0.440348	0.127009	0.0248739				0.440348	0.129876	0.0133213				0.440348	0.113027	0.00684491				0.440348	0.132052	0.00627442
0.44855	0.3757	0.29591				0.45046	0.10988	0.050558				0.440621	0.123527	0.0251554				0.440621	0.110024	0.0134059				0.440621	0.123329	0.00695048				0.440621	0.132465	0.00636001
0.44882	0.2663	0.30323				0.45073	0.080583	0.049575				0.440894	0.0841636	0.0248781				0.440894	0.1122	0.0133839				0.440894	0.109642	0.00690466				0.440894	0.135085	0.00635894
0.44909	0.2713	0.30184				0.451	0.02745	0.050394				0.441168	0.114	0.0252019				0.441168	0.125133	0.0134678				0.441168	0.120752	0.00693866				0.441168	0.136946	0.00638948
0.44936	0.4218	0.30553				0.45128	0.099333	0.05048				0.441441	0.141227	0.0248505				0.441441	0.139233	0.0133253				0.441441	0.116312	0.00685992				0.441441	0.121244	0.00625829
0.44964	-0.0424	0.30184				0.45155	-0.015367	0.050901				0.441714	0.158936	0.0253322				0.441714	0.120133	0.0135141				0.441714	0.11395	0.00696372				0.441714	0.133869	0.00639272
0.44991	0.3163	0.30369				0.45182	-0.0061167	0.049216				0.441987	0.112673	0.0251855				0.441987	0.121181	0.0134769				0.441987	0.114248	0.00695982				0.441987	0.135013	0.00639313
0.45018	0.2276	0.307				0.4521	0.063233	0.050426				0.442261	0.0860273	0.0243655				0.442261	0.131648	0.0130547				0.442261	0.111742	0.00671149				0.442261	0.118638	0.0061277
0.45046	0.4651	0.30414				0.45237	0.049917	0.049893				0.442534	0.134464	0.025166				0.442534	0.128776	0.013487				0.442534	0.118869	0.00687612				0.442534	0.119796	0.00631397
0.45073	0.1801	0.29917				0.45264	0.06945	0.050474				0.442807	0.110973	0.0247557				0.442807	0.1235	0.0132455				0.442807	0.118644	0.0067942				0.442807	0.133523	0.00624058
0.451	-0.0808	0.30437				0.45292	0.0059	0.050018				0.44308	0.139155	0.0248428				0.44308	0.13819	0.0133124				0.44308	0.102269	0.00682785				0.44308	0.124215	0.00629481
0.45128	-0.0332	0.3042				0.45319	0.10883	0.049402				0.443354	0.173355	0.0250371				0.443354	0.127976	0.013257				0.443354	0.119013	0.00683622				0.443354	0.123558	0.00626645
0.45155	0.1398	0.30824				0.45346	-0.031067	0.050277				0.443627	0.0870364	0.0248448				0.443627	0.1428	0.0134862				0.443627	0.120223	0.00685722				0.443627	0.130333	0.00629392
0.45182	-0.302	0.29893				0.45374	0.06375	0.04991				0.4439	0.123918	0.0252474				0.4439	0.109305	0.0134647				0.4439	0.103052	0.00691099				0.4439	0.135252	0.00640202
0.4521	0.5043	0.30479				0.45401	0.023233	0.048989				0.444173	0.0963727	0.0251251				0.444173	0.135338	0.0134703				0.444173	0.1174	0.00692618				0.444173	0.125888	0.00634286
0.45237	-0.3235	0.29972				0.45428	0.098733	0.05145				0.444446	0.119155	0.0250959				0.444446	0.140848	0.0134926				0.444446	0.114785	0.00692289				0.444446	0.142102	0.00638914
0.45264	-0.2229	0.30228				0.45456	0.085383	0.050806				0.44472	0.1513	0.0250291				0.44472	0.123457	0.0133793				0.44472	0.123779	0.00692889				0.44472	0.123769	0.00628028
0.45292	-0.0759	0.30307				0.45483	0.014017	0.048995				0.444993	0.115255	0.0247884				0.444993	0.127267	0.0132781				0.444993	0.103298	0.00678174				0.444993	0.128948	0.0062745
0.45319	0.3452	0.29806				0.4551	0.081167	0.049479				0.445266	0.141127	0.0250073				0.445266	0.119895	0.013347				0.445266	0.113746	0.00686911				0.445266	0.135363	0.00633538
0.45346	0.0474	0.30511				0.45538	0.00081667	0.04986				0.445539	0.100627	0.0246255				0.445539	0.132862	0.0132342				0.445539	0.11495	0.00679057				0.445539	0.136269	0.00623639
0.45374	0.5681	0.30262				0.45565	-0.04895	0.049319				0.445813	0.153527	0.0248602				0.445813	0.134743	0.0133192				0.445813	0.117663	0.00678248				0.445813	0.131329	0.00625691
0.45401	0.5898	0.29761				0.45592	0.018667	0.050569				0.446086	0.166727	0.0249712				0.446086	0.142419	0.0133161				0.446086	0.107375	0.00681133				0.446086	0.124783	0.00625672
0.45428	-0.2255	0.3077				0.4562	0.07625	0.049838				0.446359	0.126164	0.0245152				0.446359	0.126662	0.0131609				0.446359	0.10914	0.00672452				0.446359	0.124733	0.00618262
0.45456	0.0413	0.30559				0.45647	0.097217	0.050121				0.446632	0.101227	0.0250083				0.446632	0.125671	0.0134318				0.446632	0.109738	0.0068764				0.446632	0.122956	0.00626177
0.45483	0.2654	0.29694				0.45674	0.097017	0.050112				0.446906	0.128173	0.0249889				0.446906	0.122295	0.0133053				0.446906	0.116744	0.00686164				0.446906	0.123596	0.00626482
0.4551	-0.0416	0.29766				0.45701	0.056483	0.049886				0.447179	0.138	0.025149				0.447179	0.121729	0.0134229				0.447179	0.121933	0.00690298				0.447179	0.1179	0.0062747
0.45538	0.1178	0.30231				0.45729	0.11283	0.049761				0.447452	0.125864	0.025355				0.447452	0.12169	0.0135209				0.447452	0.115373	0.00695475				0.447452	0.125242	0.00637569
0.45565	0.1257	0.30047				0.45756	0.037833	0.049419				0.447725	0.0938545	0.0246335				0.447725	0.120952	0.0131815				0.447725	0.106235	0.0067275				0.447725	0.12299	0.00616377
0.45592	0.3914	0.30538				0.45784	0.00675	0.049385				0.447998	0.131073	0.0248171				0.447998	0.107405	0.0131936				0.447998	0.113467	0.00678816				0.447998	0.127433	0.00626113
0.4562	0.3362	0.30187				0.45811	0.0017167	0.049591				0.448272	0.1125	0.0247478				0.448272	0.138748	0.0132536				0.448272	0.112377	0.00683784				0.448272	0.117523	0.00623124
0.45647	-0.4354	0.29955				0.45838	0.0042833	0.050423				0.448545	0.110445	0.0241356				0.448545	0.138376	0.0129671				0.448545	0.119621	0.00665435				0.448545	0.131698	0.00611684
0.45674	0.292	0.30217				0.45865	0.048517	0.050097				0.448818	0.119755	0.0249214				0.448818	0.137257	0.0133745				0.448818	0.109117	0.00684656				0.448818	0.12471	0.00627728
0.45701	0.0334	0.29871				0.45893	0.065283	0.049831				0.449091	0.141382	0.024863				0.449091	0.132205	0.0132727				0.449091	0.11165	0.00679998				0.449091	0.129927	0.00625607
0.45729	0.3212	0.29966				0.4592	-0.028683	0.049991				0.449365	0.109055	0.0249911				0.449365	0.11491	0.0133173				0.449365	0.102446	0.00681927				0.449365	0.120154	0.00625186
0.45756	0.5361	0.30053				0.45947	-0.012083	0.049551				0.449638	0.0867182	0.0247132				0.449638	0.135095	0.0132348				0.449638	0.117344	0.00679092				0.449638	0.128102	0.00626131
0.45784	0.1348	0.29921				0.45975	0.080383	0.04968				0.449911	0.122018	0.0249985				0.449911	0.118648	0.0133469				0.449911	0.117679	0.00683821				0.449911	0.140177	0.0063032
0.45811	0.2795	0.30067				0.46002	-0.0049833	0.049452				0.450184	0.0847182	0.0250935				0.450184	0.145571	0.0135211				0.450184	0.116244	0.00691157				0.450184	0.1204	0.00628876
0.45838	0.2758	0.30551				0.46029	0.0604	0.049747				0.450458	0.161955	0.0250587				0.450458	0.130005	0.0133816				0.450458	0.118504	0.00690876				0.450458	0.118779	0.00626929
0.45865	-0.1414	0.30095				0.46057	-0.022083	0.049426				0.450731	0.0975545	0.0245226				0.450731	0.119524	0.0131507				0.450731	0.114756	0.00672542				0.450731	0.122063	0.00615561
0.45893	0.5274	0.30168				0.46084	-0.02475	0.049497				0.451004	0.101509	0.0251024				0.451004	0.0992952	0.0133887				0.451004	0.123783	0.00687079				0.451004	0.128063	0.00628801
0.4592	0.2703	0.30291				0.46111	-0.015467	0.049146				0.451277	0.0954182	0.0247298				0.451277	0.122552	0.0133203				0.451277	0.116875	0.00687239				0.451277	0.129358	0.00628635
0.45947	0.0367	0.3001				0.46139	0.03575	0.048995				0.45155	0.117373	0.0252367				0.45155	0.12411	0.0134577				0.45155	0.122698	0.00696583				0.45155	0.116777	0.00631467
0.45975	0.1485	0.29885				0.46166	0.10825	0.04998				0.451824	0.128727	0.0245783				0.451824	0.113114	0.013085				0.451824	0.102038	0.00676435				0.451824	0.126163	0.00619335
0.46002	-0.1835	0.30191				0.46193	0.034983	0.049055				0.452097	0.128273	0.024971				0.452097	0.119386	0.0132999				0.452097	0.111869	0.00684906				0.452097	0.129998	0.00628554
0.46029	-0.1754	0.29928				0.46221	0.10453	0.049123				0.45237	0.158918	0.0246922				0.45237	0.126376	0.0132155				0.45237	0.116715	0.00679322				0.45237	0.120858	0.00620898
0.46057	0.0666	0.29978				0.46248	-0.031283	0.049838				0.452643	0.127564	0.0248587				0.452643	0.1299	0.0133311				0.452643	0.111938	0.00680887				0.452643	0.121083	0.00623741
0.46084	-0.153	0.29945				0.46275	0.024667	0.049423				0.452917	0.108991	0.0247994				0.452917	0.0974857	0.0131986				0.452917	0.11425	0.00682859				0.452917	0.124529	0.0062818
0.46111	-0.1138	0.29781				0.46303	0.054383	0.048323				0.45319	0.145618	0.0245008				0.45319	0.126114	0.013058				0.45319	0.115344	0.00669576				0.45319	0.122165	0.00616178
0.46139	0.0985	0.29631				0.4633	0.048417	0.049633				0.453463	0.1357	0.025159				0.453463	0.114843	0.013356				0.453463	0.117675	0.00688755				0.453463	0.127392	0.00627774
0.46166	0.1025	0.29855				0.46357	0.04855	0.049887				0.453736	0.1291	0.0247999				0.453736	0.117481	0.0131601				0.453736	0.11974	0.00681314				0.453736	0.118708	0.00621723
0.46193	0.0517	0.29553				0.46385	0.045617	0.049304				0.45401	0.108836	0.0244183				0.45401	0.115695	0.0130631				0.45401	0.105752	0.00668041				0.45401	0.12434	0.00615425
0.46221	-0.2725	0.29419				0.46412	0.098283	0.050306				0.454283	0.134464	0.0254148				0.454283	0.117433	0.0135339				0.454283	0.112223	0.00694275				0.454283	0.125437	0.00639409
0.46248	0.2148	0.30206				0.46439	-0.0037833	0.048538				0.454556	0.117173	0.0252023				0.454556	0.131919	0.0135183				0.454556	0.115523	0.00692496				0.454556	0.124687	0.00632048
0.46275	0.0421	0.29968				0.46467	-0.00385	0.048924				0.454829	0.106173	0.0243332				0.454829	0.12079	0.0129856				0.454829	0.112275	0.00668954				0.454829	0.117848	0.00611051
0.46303	-0.0884	0.29174				0.46494	0.039983	0.049217				0.455102	0.102136	0.024467				0.455102	0.120971	0.0130923				0.455102	0.100863	0.00669679				0.455102	0.121854	0.00616653
0.4633	0.4028	0.29949				0.46521	-0.0066	0.048876				0.455376	0.104573	0.0247778				0.455376	0.125148	0.0132073				0.455376	0.104835	0.00675188				0.455376	0.130502	0.00620806
0.46357	0.2728	0.301				0.46548	0.065667	0.049222				0.455649	0.128518	0.0246749				0.455649	0.130362	0.0132222				0.455649	0.115717	0.00676441				0.455649	0.124313	0.00618763
0.46385	0.1828	0.29863				0.46576	0.034917	0.049085				0.455922	0.1348	0.0251253				0.455922	0.126719	0.0133971				0.455922	0.116329	0.00688127				0.455922	0.133706	0.00629315
0.46412	0.1323	0.30139				0.46603	0.043567	0.049669				0.456195	0.133473	0.0247931				0.456195	0.109914	0.0132004				0.456195	0.0965938	0.00675094				0.456195	0.126633	0.00621324
0.46439	0.6827	0.29536				0.46631	0.054517	0.049723				0.456469	0.154673	0.024892				0.456469	0.127981	0.0132235				0.456469	0.112406	0.00680772				0.456469	0.115231	0.0061963
0.46467	0.0333	0.2972				0.46658	0.038417	0.048327				0.456742	0.116827	0.0247913				0.456742	0.1316	0.0132983				0.456742	0.113104	0.00682041				0.456742	0.128088	0.00628898
0.46494	0.2768	0.29772				0.46685	0.10908	0.048313				0.457015	0.147218	0.0248801				0.457015	0.106424	0.0131572				0.457015	0.11089	0.006795				0.457015	0.126225	0.00623879
0.46521	0.1087	0.29489				0.46712	0.022683	0.049786				0.457288	0.102291	0.0245295				0.457288	0.097681	0.0131331				0.457288	0.0963625	0.00673879				0.457288	0.116437	0.00619348
0.46548	-0.0598	0.29646				0.4674	0.14622	0.04942				0.457562	0.151809	0.0246843				0.457562	0.119162	0.0130935				0.457562	0.1043	0.00669673				0.457562	0.129829	0.00617959
0.46576	-0.115	0.29605				0.46767	0.033417	0.049478				0.457835	0.121582	0.0246388				0.457835	0.117738	0.0131661				0.457835	0.0998021	0.00672912				0.457835	0.120335	0.00617259
0.46603	0.3007	0.29969				0.46794	0.052917	0.0488				0.458108	0.138982	0.0247859				0.458108	0.128119	0.0132436				0.458108	0.10441	0.0067875				0.458108	0.119346	0.00625806
0.46631	-0.378	0.29775				0.46822	0.025567	0.048718				0.458381	0.147482	0.0250894				0.458381	0.141014	0.0135075				0.458381	0.116727	0.0068768				0.458381	0.132652	0.00632252
0.46658	0.0374	0.29121				0.46849	0.032583	0.049001				0.458654	0.121145	0.0248677				0.458654	0.129495	0.0133245				0.458654	0.114604	0.00684003				0.458654	0.127513	0.00627959
0.46685	-0.2411	0.28962				0.46876	0.11143	0.050385				0.458928	0.119955	0.0246106				0.458928	0.145629	0.0132243				0.458928	0.116913	0.00677702				0.458928	0.122058	0.00617337
0.46712	0.0491	0.29963				0.46904	-0.025717	0.048569				0.459201	0.0888727	0.0249063				0.459201	0.115648	0.0133177				0.459201	0.101504	0.00680333				0.459201	0.122044	0.00625415
0.4674	0.3261	0.29774				0.46931	0.047283	0.048228				0.459474	0.0978545	0.0245702				0.459474	0.12569	0.0131769				0.459474	0.109279	0.00671232				0.459474	0.123183	0.00616015
0.46767	0.4038	0.30032				0.46958	-0.0063667	0.048601				0.459747	0.111845	0.024668				0.459747	0.0952905	0.0131383				0.459747	0.109856	0.00675663				0.459747	0.11724	0.00613376
0.46794	0.2739	0.29651				0.46986	0.13698	0.049806				0.460021	0.155509	0.0247333				0.460021	0.121757	0.0132105				0.460021	0.100458	0.00673529				0.460021	0.123223	0.0062395
0.46822	0.3503	0.29559				0.47013	0.011617	0.049938				0.460294	0.1303	0.0246225				0.460294	0.124381	0.0132278				0.460294	0.0989083	0.00674876				0.460294	0.112852	0.00618425
0.46849	-0.063	0.29657				0.4704	0.1256	0.049851				0.460567	0.101009	0.0245941				0.460567	0.136686	0.0131885				0.460567	0.1074	0.00674533				0.460567	0.125513	0.00616824
0.46876	0.5101	0.30474				0.47068	0.13065	0.04968				0.46084	0.107755	0.0245888				0.46084	0.139229	0.0132303				0.46084	0.110533	0.00676746				0.46084	0.12226	0.00620448
0.46904	0.3672	0.29637				0.47095	0.0030167	0.049546				0.461114	0.109064	0.0243176				0.461114	0.138762	0.0131242				0.461114	0.101352	0.0066421				0.461114	0.122544	0.00610317
0.46931	-0.2056	0.29084				0.47122	0.047967	0.049225				0.461387	0.113882	0.0243719				0.461387	0.1252	0.0130396				0.461387	0.114894	0.00671881				0.461387	0.123769	0.00610628
0.46958	0.2317	0.29621				0.4715	0.039483	0.049385				0.46166	0.132527	0.024744				0.46166	0.141314	0.0132506				0.46166	0.100096	0.00672803				0.46166	0.128373	0.00620409
0.46986	-0.2924	0.29838				0.47177	0.0039	0.048647				0.461933	0.152864	0.0244771				0.461933	0.115257	0.0130227				0.461933	0.105408	0.0066221				0.461933	0.11984	0.00610666
0.47013	0.041	0.30243				0.47204	0.0902	0.049424				0.462206	0.121045	0.0242384				0.462206	0.114195	0.0129328				0.462206	0.1083	0.0065917				0.462206	0.120198	0.00607409
0.4704	-0.1368	0.29901				0.47232	0.026383	0.04925				0.46248	0.122591	0.0247775				0.46248	0.1146	0.0131422				0.46248	0.114371	0.00678429				0.46248	0.120679	0.00620068
0.47068	0.1981	0.29698				0.47259	0.029717	0.048974				0.462753	0.110473	0.0245402				0.462753	0.120248	0.0131762				0.462753	0.0979792	0.00667967				0.462753	0.128388	0.00619836
0.47095	-0.0213	0.30008				0.47286	0.04915	0.049868				0.463026	0.130555	0.0239946				0.463026	0.136852	0.0128607				0.463026	0.107671	0.0065726				0.463026	0.127106	0.00605632
0.47122	0.4135	0.29824				0.47314	0.0158	0.048454				0.463299	0.114827	0.024622				0.463299	0.131962	0.0131916				0.463299	0.105248	0.00671963				0.463299	0.128798	0.00621117
0.4715	-0.2512	0.29688				0.47341	0.043767	0.049236				0.463573	0.128609	0.0246367				0.463573	0.128729	0.0132377				0.463573	0.109683	0.00678368				0.463573	0.120148	0.00619584
0.47177	0.2843	0.29443				0.47368	0.018633	0.049663				0.463846	0.123473	0.0244999				0.463846	0.127081	0.0131073				0.463846	0.11669	0.00674568				0.463846	0.11474	0.00614376
0.47204	0.3431	0.29781				0.47396	0.094867	0.049794				0.464119	0.0952364	0.0247987				0.464119	0.134505	0.0133841				0.464119	0.101913	0.00680626				0.464119	0.126313	0.00625732
0.47232	-0.3984	0.29525				0.47423	0.077533	0.048972				0.464392	0.0747273	0.0241389				0.464392	0.112681	0.0129374				0.464392	0.118981	0.00669923				0.464392	0.10771	0.00604303
0.47259	-0.2304	0.29549				0.4745	0.05845	0.048972				0.464666	0.120218	0.0242764				0.464666	0.131995	0.0130311				0.464666	0.112242	0.0066682				0.464666	0.121421	0.00611095
0.47286	0.1727	0.30066				0.47477	0.03315	0.049025				0.464939	0.0802455	0.0242352				0.464939	0.12991	0.0130381				0.464939	0.107594	0.00666607				0.464939	0.11781	0.00612146
0.47314	-0.2427	0.29205				0.47505	0.054233	0.049207				0.465212	0.0951364	0.0243877				0.465212	0.107886	0.0130198				0.465212	0.118367	0.00667495				0.465212	0.115038	0.00607694
0.47341	0.1748	0.29783				0.47532	0.054	0.048616				0.465485	0.196836	0.0244561				0.465485	0.140305	0.0130209				0.465485	0.0919729	0.00666422				0.465485	0.110687	0.00606247
0.47368	0.404	0.30048				0.4756	0.03665	0.049204				0.465758	0.178645	0.0244522				0.465758	0.127714	0.013018				0.465758	0.0986396	0.00663164				0.465758	0.117398	0.00609804
0.47396	0.2201	0.29913				0.47587	0.078617	0.049472				0.466032	0.135091	0.0246545				0.466032	0.109029	0.0130698				0.466032	0.106556	0.00670929				0.466032	0.118206	0.00612634
0.47423	0.0826	0.2942				0.47614	0.0366	0.048777				0.466305	0.0850273	0.02453				0.466305	0.136676	0.0132097				0.466305	0.107475	0.00671612				0.466305	0.127981	0.00617867
0.4745	-0.4995	0.2928				0.47641	0.13208	0.049205				0.466578	0.124173	0.0240181				0.466578	0.113267	0.0128701				0.466578	0.0949604	0.00655036				0.466578	0.125833	0.00604417
0.47477	-0.1329	0.29511				0.47669	0.0348	0.049229				0.466851	0.130218	0.0238676				0.466851	0.111624	0.0127368				0.466851	0.103169	0.00652407				0.466851	0.116698	0.00599893
0.47505	0.7828	0.29826				0.47696	0.0088167	0.04828				0.467125	0.128445	0.0247532				0.467125	0.125362	0.013226				0.467125	0.112115	0.00677855				0.467125	0.115037	0.00623245
0.47532	-0.2467	0.29099				0.47723	-0.00061667	0.048509				0.467398	0.151536	0.0245298				0.467398	0.112581	0.0130386				0.467398	0.106569	0.00669801				0.467398	0.129135	0.00614583
0.4756	0.3885	0.29953				0.47751	-0.017683	0.049329				0.467671	0.147236	0.0245645				0.467671	0.120786	0.0130629				0.467671	0.105383	0.00670655				0.467671	0.113438	0.0061388
0.47587	0.3183	0.29838				0.47778	0.034567	0.048561				0.467944	0.1	0.0240913				0.467944	0.132452	0.0129981				0.467944	0.108267	0.00662595				0.467944	0.116683	0.00608531
0.47614	-0.6448	0.29223				0.47805	0.0619	0.04945				0.468218	0.139445	0.0242931				0.468218	0.117895	0.012949				0.468218	0.109521	0.00669291				0.468218	0.113371	0.00611423
0.47641	0.3364	0.29479				0.47833	0.070717	0.048614				0.468491	0.125264	0.0242942				0.468491	0.136333	0.0130584				0.468491	0.107435	0.00666084				0.468491	0.130919	0.0061457
0.47669	0.5573	0.29882				0.4786	0.0855	0.048766				0.468764	0.128791	0.0249811				0.468764	0.116119	0.013374				0.468764	0.117271	0.0069082				0.468764	0.116235	0.00625872
0.47696	0.5395	0.29422				0.47887	0.0045667	0.048665				0.469037	0.0927727	0.0242513				0.469037	0.121238	0.0130407				0.469037	0.104533	0.00664915				0.469037	0.113025	0.00607354
0.47723	-0.009	0.29351				0.47915	-0.0569	0.048716				0.46931	0.119236	0.0238576				0.46931	0.129619	0.0127744				0.46931	0.104504	0.00653193				0.46931	0.104423	0.00595362
0.47751	-0.2655	0.29879				0.47942	0.0064833	0.048052				0.469584	0.104673	0.0242618				0.469584	0.107195	0.012912				0.469584	0.0956917	0.00664				0.469584	0.113569	0.00609779
0.47778	0.091	0.29366				0.47969	0.050433	0.048617				0.469857	0.150045	0.0246381				0.469857	0.12551	0.0131873				0.469857	0.115202	0.00673556				0.469857	0.128538	0.00618841
0.47805	-0.037	0.29955				0.47997	0.02775	0.048904				0.47013	0.1186	0.0247622				0.47013	0.130852	0.0132802				0.47013	0.111063	0.00678699				0.47013	0.118556	0.00621806
0.47833	0.0312	0.29275				0.48024	0.0304	0.048538				0.470403	0.133182	0.0246137				0.470403	0.1267	0.0131876				0.470403	0.0856271	0.00671569				0.470403	0.12471	0.00621275
0.4786	-0.0417	0.29439				0.48051	-0.018017	0.048306				0.470677	0.0928818	0.0244356				0.470677	0.113419	0.0131358				0.470677	0.0863667	0.00669534				0.470677	0.11991	0.00615835
0.47887	-0.2722	0.29338				0.48079	0.0073	0.048975				0.47095	0.126455	0.0247416				0.47095	0.11801	0.01317				0.47095	0.109998	0.00676974				0.47095	0.121562	0.00622754
0.47915	-0.1225	0.29536				0.48106	0.0741	0.049015				0.471223	0.138145	0.0245552				0.471223	0.1034	0.0130544				0.471223	0.106631	0.00668359				0.471223	0.120588	0.00613396
0.47942	0.1913	0.29161				0.48133	-0.036717	0.048374				0.471496	0.118055	0.0244791				0.471496	0.122348	0.0130751				0.471496	0.105337	0.00668205				0.471496	0.118442	0.00615341
0.47969	0.4525	0.29447				0.48161	-0.04605	0.04824				0.47177	0.144173	0.0243463				0.47177	0.117529	0.012874				0.47177	0.100715	0.00661179				0.47177	0.123467	0.00609562
0.47997	0.3283	0.29658				0.48188	0.033717	0.047812				0.472043	0.105627	0.0244313				0.472043	0.102186	0.012983				0.472043	0.0992667	0.00664863				0.472043	0.118696	0.00611622
0.48024	0.2828	0.29396				0.48215	0.0883	0.048636				0.472316	0.0528636	0.0243002				0.472316	0.118752	0.0131322				0.472316	0.105644	0.00668333				0.472316	0.115973	0.00612182
0.48051	-0.1026	0.29193				0.48243	0.080817	0.049431				0.472589	0.132836	0.0244162				0.472589	0.112538	0.0129989				0.472589	0.0906667	0.0066816				0.472589	0.110558	0.00609291
0.48079	-0.3775	0.29449				0.4827	0.049783	0.048706				0.472862	0.1336	0.0246913				0.472862	0.134886	0.0132096				0.472862	0.100571	0.00672807				0.472862	0.109963	0.00613511
0.48106	0.1812	0.29435				0.48297	0.05275	0.048073				0.473136	0.0860455	0.0241031				0.473136	0.10639	0.0128932				0.473136	0.0977083	0.00659757				0.473136	0.118271	0.00606149
0.48133	0.0818	0.29411				0.48324	0.029733	0.048855				0.473409	0.125091	0.0244357				0.473409	0.1218	0.0130511				0.473409	0.0937938	0.00665578				0.473409	0.112133	0.00611734
0.48161	0.0761	0.29296				0.48352	0.0324	0.049145				0.473682	0.178091	0.0249693				0.473682	0.129595	0.0132637				0.473682	0.112527	0.00682112				0.473682	0.118737	0.00621367
0.48188	0.1466	0.28915				0.48379	0.018533	0.048715				0.473955	0.107155	0.0245458				0.473955	0.117371	0.0131081				0.473955	0.104388	0.00671629				0.473955	0.113931	0.00615504
0.48215	0.2205	0.29463				0.48407	0.062033	0.049105				0.474229	0.111791	0.0241778				0.474229	0.104024	0.0129326				0.474229	0.109854	0.00664524				0.474229	0.114663	0.00605902
0.48243	0.774	0.29975				0.48434	0.094483	0.04887				0.474502	0.146173	0.0242826				0.474502	0.115252	0.0128557				0.474502	0.109483	0.00663142				0.474502	0.121115	0.0061028
0.4827	-0.2093	0.2931				0.48461	0.041817	0.049296				0.474775	0.143436	0.0244679				0.474775	0.113252	0.0129793				0.474775	0.100608	0.00667003				0.474775	0.11461	0.00611045
0.48297	-0.3369	0.28875				0.48488	0.015633	0.047745				0.475048	0.0815727	0.0243045				0.475048	0.123814	0.0130216				0.475048	0.109019	0.00669442				0.475048	0.115133	0.00611821
0.48324	0.1885	0.29515				0.48516	-0.046083	0.048401				0.475322	0.127291	0.0240626				0.475322	0.121919	0.0127971				0.475322	0.0965083	0.00655246				0.475322	0.107617	0.00600642
0.48352	0.2035	0.29637				0.48543	0.0527	0.048452				0.475595	0.118155	0.0243935				0.475595	0.124167	0.0130973				0.475595	0.113398	0.00666337				0.475595	0.118579	0.00607602
0.48379	-0.1973	0.29281				0.4857	0.070167	0.048247				0.475868	0.111745	0.0244677				0.475868	0.125829	0.0131283				0.475868	0.0996042	0.00667541				0.475868	0.112558	0.00614992
0.48407	0.1956	0.29701				0.48598	0.0182	0.047741				0.476141	0.141191	0.0243371				0.476141	0.0993238	0.0129306				0.476141	0.109556	0.00661223				0.476141	0.123948	0.00606134
0.48434	0.1193	0.29485				0.48625	0.011717	0.047797				0.476414	0.110691	0.024178				0.476414	0.105819	0.0128812				0.476414	0.106313	0.00659882				0.476414	0.120215	0.00608719
0.48461	0.3452	0.29871				0.48652	0.038967	0.048299				0.476688	0.114018	0.0245104				0.476688	0.103252	0.0130293				0.476688	0.109502	0.00666575				0.476688	0.120052	0.0060958
0.48488	0.4978	0.29099				0.4868	0.04105	0.048833				0.476961	0.163818	0.0241214				0.476961	0.122933	0.0128151				0.476961	0.101171	0.0065654				0.476961	0.119104	0.00603885
0.48516	-0.2349	0.29266				0.48707	-0.089167	0.047711				0.477234	0.127136	0.0241297				0.477234	0.122619	0.0129274				0.477234	0.111435	0.0066105				0.477234	0.11191	0.00602852
0.48543	-0.1601	0.29108				0.48734	-0.0988	0.047971				0.477507	0.118191	0.0246161				0.477507	0.118048	0.0131855				0.477507	0.101365	0.00674892				0.477507	0.11841	0.00617219
0.4857	0.2142	0.29201				0.48762	0.04745	0.048371				0.477781	0.110227	0.0241072				0.477781	0.114638	0.0128946				0.477781	0.104615	0.00660053				0.477781	0.113204	0.00604861
0.48598	0.2985	0.28917				0.48789	0.03545	0.048077				0.478054	0.146245	0.024496				0.478054	0.132571	0.0131074				0.478054	0.0987187	0.00670924				0.478054	0.109906	0.00610173
0.48625	0.0453	0.28969				0.48816	0.064583	0.04831				0.478327	0.135464	0.0241387				0.478327	0.107457	0.012851				0.478327	0.103706	0.00657978				0.478327	0.12226	0.00606003
0.48652	0.1975	0.29306				0.48844	0.017317	0.048252				0.4786	0.111627	0.0242151				0.4786	0.118886	0.0129586				0.4786	0.0940833	0.00658279				0.4786	0.118287	0.0060601
0.4868	-0.1115	0.29372				0.48871	0.05125	0.048917				0.478874	0.0832636	0.0241088				0.478874	0.122467	0.0129417				0.478874	0.102992	0.00655995				0.478874	0.123523	0.00604636
0.48707	0.2284	0.29007				0.48898	0.067683	0.049185				0.479147	0.104345	0.0243517				0.479147	0.104962	0.0129664				0.479147	0.108469	0.00663592				0.479147	0.116677	0.00606028
0.48734	0.1907	0.29146				0.48926	0.044667	0.048194				0.47942	0.1048	0.0237798				0.47942	0.120495	0.0127482				0.47942	0.110808	0.00652504				0.47942	0.113542	0.00596639
0.48762	0.1557	0.29114				0.48953	0.15465	0.048439				0.479693	0.114745	0.0241302				0.479693	0.0964286	0.0128494				0.479693	0.0975813	0.00658744				0.479693	0.11251	0.00607469
0.48789	-0.013	0.2894				0.4898	0.0153	0.049418				0.479966	0.0971091	0.0243314				0.479966	0.13141	0.0131295				0.479966	0.092575	0.00664052				0.479966	0.1232	0.00612486
0.48816	0.2402	0.29238				0.49008	-0.0093667	0.047774				0.48024	0.0923727	0.0240853				0.48024	0.114271	0.0129189				0.48024	0.104469	0.00657896				0.48024	0.114012	0.00602179
0.48844	-0.0894	0.29268				0.49035	0.12377	0.04872				0.480513	0.0885545	0.024075				0.480513	0.096819	0.0127952				0.480513	0.0970937	0.00652919				0.480513	0.106694	0.00597724
0.48871	0.002	0.29311				0.49062	0.0365	0.04905				0.480786	0.0798909	0.0242746				0.480786	0.0985333	0.0129995				0.480786	0.114477	0.00666663				0.480786	0.127863	0.00611083
0.48898	0.3679	0.2974				0.4909	-0.00081667	0.048825				0.481059	0.0771909	0.0240924				0.481059	0.115386	0.0129787				0.481059	0.0926875	0.00657329				0.481059	0.106396	0.00603762
0.48926	0.2939	0.29021				0.49117	0.046967	0.048304				0.481333	0.105927	0.0240345				0.481333	0.127133	0.0129442				0.481333	0.0936958	0.00658308				0.481333	0.110275	0.00602522
0.48953	0.2577	0.28914				0.49144	0.050583	0.047987				0.481606	0.116309	0.0241468				0.481606	0.127448	0.0129247				0.481606	0.100004	0.00659623				0.481606	0.108633	0.00599263
0.4898	0.0245	0.29857				0.49172	0.0028667	0.049016				0.481879	0.113945	0.023752				0.481879	0.130438	0.0127763				0.481879	0.0981771	0.00651031				0.481879	0.119533	0.00598467
0.49008	0.6411	0.29006				0.49199	0.014683	0.047763				0.482152	0.128309	0.0241038				0.482152	0.119471	0.0129137				0.482152	0.0966625	0.00657025				0.482152	0.111919	0.00603487
0.49035	0.5695	0.29512				0.49226	0.045783	0.047984				0.482426	0.105355	0.0244078				0.482426	0.104029	0.0130343				0.482426	0.0956167	0.00667773				0.482426	0.109087	0.00610661
0.49062	0.2266	0.29641				0.49253	-0.00065	0.047449				0.482699	0.131373	0.024197				0.482699	0.117305	0.0128915				0.482699	0.103685	0.00663471				0.482699	0.108775	0.0060182
0.4909	-0.1017	0.29564				0.49281	0.0384	0.048587				0.482972	0.115655	0.0238794				0.482972	0.111495	0.0127555				0.482972	0.0989792	0.00648758				0.482972	0.118502	0.00599432
0.49117	-0.1942	0.29012				0.49308	0.04375	0.047614				0.483245	0.125464	0.0243163				0.483245	0.0843333	0.012847				0.483245	0.0984354	0.00660321				0.483245	0.117819	0.00607997
0.49144	-0.1729	0.28683				0.49336	0.1357	0.047965				0.483518	0.0851545	0.0244576				0.483518	0.104029	0.0130225				0.483518	0.097825	0.00662554				0.483518	0.110004	0.00612843
0.49172	0.1402	0.29635				0.49363	0.00635	0.048232				0.483792	0.127018	0.0242019				0.483792	0.113995	0.0129256				0.483792	0.100527	0.0066055				0.483792	0.106354	0.00605239
0.49199	0.2182	0.29042				0.4939	0.046833	0.048806				0.484065	0.136373	0.0243646				0.484065	0.119586	0.0130528				0.484065	0.10285	0.00666622				0.484065	0.1178	0.00610667
0.49226	-0.2509	0.28706				0.49417	0.09055	0.048781				0.484338	0.130209	0.0242465				0.484338	0.116305	0.0129333				0.484338	0.0918896	0.00658709				0.484338	0.115025	0.00606292
0.49253	0.3176	0.28854				0.49445	0.01665	0.047329				0.484611	0.118582	0.0244078				0.484611	0.103862	0.0130152				0.484611	0.0942354	0.0066606				0.484611	0.121017	0.00615854
0.49281	0.2394	0.29298				0.49472	0.040267	0.047796				0.484885	0.1246	0.0238064				0.484885	0.121695	0.0127429				0.484885	0.106267	0.00653057				0.484885	0.11704	0.00596482
0.49308	-0.2667	0.28607				0.49499	-0.017633	0.048464				0.485158	0.0998364	0.0241889				0.485158	0.106586	0.0128888				0.485158	0.102579	0.00658118				0.485158	0.12016	0.00606113
0.49336	0.1902	0.28634				0.49527	0.050733	0.048282				0.485431	0.0898636	0.0239919				0.485431	0.120005	0.0129315				0.485431	0.0957646	0.00654732				0.485431	0.107687	0.0059955
0.49363	-0.0443	0.2908				0.49554	-0.023667	0.047804				0.485704	0.104127	0.0239048				0.485704	0.0993952	0.0127587				0.485704	0.0971083	0.00652085				0.485704	0.104202	0.00597347
0.4939	-0.1797	0.29343				0.49581	0.017183	0.048087				0.485978	0.122445	0.0237674				0.485978	0.119738	0.0126677				0.485978	0.101263	0.00647143				0.485978	0.101548	0.00592751
0.49417	0.4248	0.29327				0.49609	0.02375	0.048581				0.486251	0.124773	0.0238123				0.486251	0.112567	0.0127152				0.486251	0.09315	0.00648672				0.486251	0.113002	0.00593902
0.49445	-0.1557	0.28381				0.49636	0.026067	0.048115				0.486524	0.113864	0.0239709				0.486524	0.106376	0.0128411				0.486524	0.105677	0.00661968				0.486524	0.115129	0.00602945
0.49472	-0.1093	0.28698				0.49663	0.0097333	0.04815				0.486797	0.117345	0.024092				0.486797	0.124224	0.0129053				0.486797	0.102256	0.00658437				0.486797	0.118937	0.00605613
0.49499	0.2398	0.29411				0.49691	0.0189	0.048115				0.48707	0.0939636	0.0238816				0.48707	0.0991905	0.0126819				0.48707	0.105021	0.00652096				0.48707	0.116648	0.00596642
0.49527	0.1875	0.29023				0.49718	0.0091167	0.047592				0.487344	0.0589364	0.0237576				0.487344	0.117729	0.0127401				0.487344	0.10289	0.00653555				0.487344	0.118081	0.00599716
0.49554	0.0259	0.29013				0.49745	-0.00155	0.04782				0.487617	0.0859636	0.0238813				0.487617	0.10691	0.0128143				0.487617	0.0947521	0.00653888				0.487617	0.121029	0.00603845
0.49581	0.6767	0.29369				0.49773	0.091	0.048566				0.48789	0.0742727	0.0236429				0.48789	0.110352	0.0127048				0.48789	0.0952875	0.00648522				0.48789	0.106783	0.00596208
0.49609	0.2663	0.29185				0.498	0.036567	0.047883				0.488163	0.103755	0.0240769				0.488163	0.110662	0.0128801				0.488163	0.106537	0.00657895				0.488163	0.113283	0.00603896
0.49636	-0.1399	0.28899				0.49827	0.0461	0.048128				0.488437	0.134845	0.0240914				0.488437	0.126743	0.0129197				0.488437	0.0869521	0.00652204				0.488437	0.105629	0.00599667
0.49663	0.1862	0.29054				0.49855	0.016667	0.048529				0.48871	0.0973818	0.0240938				0.48871	0.110138	0.0128531				0.48871	0.0859729	0.00657468				0.48871	0.111173	0.00604707
0.49691	0.5674	0.29139				0.49882	0.044883	0.047443				0.488983	0.114545	0.024362				0.488983	0.132786	0.0130959				0.488983	0.107031	0.00668022				0.488983	0.111002	0.0060669
0.49718	-0.1975	0.28643				0.49909	0.07055	0.047705				0.489256	0.1334	0.0240007				0.489256	0.128281	0.0127683				0.489256	0.0973417	0.00650905				0.489256	0.103629	0.00594869
0.49745	0.269	0.29023				0.49937	-0.014183	0.047285				0.48953	0.129036	0.0238627				0.48953	0.106686	0.0127549				0.48953	0.0901125	0.00648593				0.48953	0.120165	0.00599143
0.49773	0.3369	0.2939				0.49964	0.0097167	0.047824				0.489803	0.116318	0.0244773				0.489803	0.110471	0.0130569				0.489803	0.0995042	0.00666412				0.489803	0.107475	0.00607353
0.498	-0.1228	0.28642				0.49991	0.052333	0.048034				0.490076	0.106791	0.0237687				0.490076	0.118924	0.0127251				0.490076	0.100715	0.00648517				0.490076	0.11259	0.00593532
0.49827	0.3319	0.28997				0.50019	0.083733	0.048279				0.490349	0.0926273	0.0240055				0.490349	0.1124	0.0128783				0.490349	0.102429	0.00655581				0.490349	0.115394	0.00603492
0.49855	0.2042	0.29261				0.50046	0.023633	0.048348				0.490622	0.0928909	0.0243639				0.490622	0.116205	0.0130874				0.490622	0.102054	0.00667626				0.490622	0.112492	0.00610357
0.49882	-0.0778	0.28599				0.50073	0.0031167	0.047302				0.490896	0.101236	0.0242129				0.490896	0.117738	0.0130131				0.490896	0.0955271	0.0066108				0.490896	0.11691	0.00608506
0.49909	0.156	0.28725				0.501	-0.07745	0.047178				0.491169	0.0776909	0.0237754				0.491169	0.0995762	0.0127845				0.491169	0.0937646	0.00650321				0.491169	0.112492	0.00597142
0.49937	-0.0777	0.28557				0.50128	-0.017933	0.04647				0.491442	0.0773909	0.0237381				0.491442	0.0846143	0.0126439				0.491442	0.0967521	0.00646145				0.491442	0.112267	0.00591772
0.49964	-0.3175	0.28578				0.50155	0.039867	0.047769				0.491715	0.0891818	0.0244957				0.491715	0.102333	0.0130218				0.491715	0.0977292	0.00669327				0.491715	0.118312	0.00612217
0.49991	0.237	0.29008				0.50183	0.0441	0.047479				0.491989	0.0816364	0.0237667				0.491989	0.10901	0.0127791				0.491989	0.0950521	0.00651214				0.491989	0.107327	0.00595645
0.50019	0.0678	0.28864				0.5021	-0.013917	0.047958				0.492262	0.0948455	0.0237973				0.492262	0.120257	0.0127957				0.492262	0.0853521	0.00651316				0.492262	0.103104	0.00596868
0.50046	0.2086	0.29235				0.50237	-0.034433	0.047574				0.492535	0.104518	0.0236515				0.492535	0.11571	0.0126059				0.492535	0.104354	0.00646155				0.492535	0.110429	0.00590396
0.50073	0.4833	0.28852				0.50264	0.11418	0.048764				0.492808	0.107855	0.0240795				0.492808	0.119348	0.0128903				0.492808	0.0921292	0.00652359				0.492808	0.106956	0.00598882
0.501	-0.3342	0.28601				0.50292	-0.0019333	0.047586				0.493082	0.105445	0.0236209				0.493082	0.108738	0.0126062				0.493082	0.0917333	0.00641035				0.493082	0.116798	0.00591388
0.50128	-0.0348	0.28176				0.50319	0.079267	0.048044				0.493355	0.126055	0.0236748				0.493355	0.103195	0.0125593				0.493355	0.100817	0.00645197				0.493355	0.101965	0.00587105
0.50155	0.4272	0.28941				0.50346	0.041267	0.047391				0.493628	0.0927273	0.0240325				0.493628	0.095819	0.0128152				0.493628	0.10201	0.00654438				0.493628	0.114937	0.00599808
0.50183	0.0979	0.28793				0.50374	0.021967	0.047217				0.493901	0.138418	0.0242471				0.493901	0.101205	0.0129182				0.493901	0.113169	0.00662835				0.493901	0.113065	0.00606056
0.5021	-0.0356	0.28876				0.50401	-0.0030667	0.048407				0.494174	0.145355	0.0242215				0.494174	0.113614	0.0128966				0.494174	0.0948583	0.00653997				0.494174	0.116046	0.00601631
0.50237	0.5057	0.28899				0.50428	-0.036917	0.047737				0.494448	0.124991	0.0235267				0.494448	0.0926	0.0124843				0.494448	0.0969021	0.00641397				0.494448	0.115385	0.00588503
0.50264	-0.2732	0.29128				0.50456	-0.019917	0.047213				0.494721	0.0536727	0.0235692				0.494721	0.1131	0.012747				0.494721	0.101771	0.00649864				0.494721	0.108835	0.0059266
0.50292	-0.0618	0.28914				0.50483	0.010367	0.047908				0.494994	0.0925727	0.0241398				0.494994	0.11191	0.0128854				0.494994	0.102171	0.00663897				0.494994	0.115256	0.00603888
0.50319	-0.1038	0.28713				0.5051	-0.05365	0.047797				0.495267	0.0816727	0.0239229				0.495267	0.108738	0.0127887				0.495267	0.101675	0.00651464				0.495267	0.111692	0.00598583
0.50346	-0.1022	0.28593				0.50538	0.017517	0.046672				0.495541	0.114545	0.023718				0.495541	0.115605	0.0126741				0.495541	0.100031	0.00646219				0.495541	0.117473	0.00597158
0.50374	-0.2634	0.28236				0.50565	0.078767	0.047754				0.495814	0.104945	0.0238524				0.495814	0.112352	0.0127902				0.495814	0.101725	0.0065564				0.495814	0.11299	0.00599945
0.50401	-0.1323	0.29174				0.50592	0.035567	0.047949				0.496087	0.0888636	0.0240481				0.496087	0.117995	0.0129063				0.496087	0.107052	0.00657937				0.496087	0.103615	0.0059944
0.50428	0.0735	0.28983				0.5062	0.02505	0.048357				0.49636	0.155845	0.0240038				0.49636	0.121671	0.0127754				0.49636	0.0996333	0.00654885				0.49636	0.107402	0.00596377
0.50456	0.3595	0.28619				0.50647	-0.060967	0.047122				0.496634	0.142218	0.0240134				0.496634	0.132252	0.0128457				0.496634	0.0887437	0.00648868				0.496634	0.10406	0.00597612
0.50483	0.0841	0.28874				0.50674	0.036917	0.047012				0.496907	0.0914455	0.0239508				0.496907	0.105786	0.0127765				0.496907	0.093825	0.00653282				0.496907	0.100852	0.00592748
0.5051	-0.5805	0.28799				0.50702	-0.01185	0.046889				0.49718	0.107482	0.0235567				0.49718	0.0885143	0.0125333				0.49718	0.0895646	0.00642385				0.49718	0.111277	0.00588297
0.50538	-0.2098	0.28049				0.50729	-0.026667	0.046955				0.497453	0.111664	0.0238578				0.497453	0.0828905	0.0126638				0.497453	0.101992	0.00651254				0.497453	0.107006	0.00595256
0.50565	-0.2229	0.28563				0.50756	0.094333	0.047925				0.497726	0.134327	0.0240223				0.497726	0.104248	0.0127751				0.497726	0.103119	0.0065707				0.497726	0.115042	0.00604468
0.50592	0.2851	0.2892				0.50784	0.10277	0.048182				0.498	0.129891	0.0237122				0.498	0.106181	0.0126529				0.498	0.0977354	0.00646531				0.498	0.111065	0.00593961
0.5062	-0.1285	0.29031				0.50811	-0.011417	0.047526				0.498273	0.130045	0.0238964				0.498273	0.116133	0.0127265				0.498273	0.0841792	0.00644906				0.498273	0.10925	0.00596132
0.50647	0.0064	0.28622				0.50838	0.0107	0.047766				0.498546	0.0728545	0.0239861				0.498546	0.0991048	0.0128083				0.498546	0.0891688	0.00653541				0.498546	0.102502	0.0060006
0.50674	-0.0851	0.28378				0.50866	0.01105	0.047593				0.498819	0.147027	0.023706				0.498819	0.084	0.0124771				0.498819	0.09595	0.00639614				0.498819	0.107852	0.00587777
0.50702	0.1288	0.28442				0.50893	0.02685	0.047678				0.499093	0.106382	0.0235972				0.499093	0.101233	0.0126391				0.499093	0.0877729	0.00644043				0.499093	0.0970596	0.00588802
0.50729	0.1287	0.28562				0.5092	0.014283	0.047922				0.499366	0.100173	0.0235474				0.499366	0.125367	0.0126848				0.499366	0.0825292	0.00640847				0.499366	0.109712	0.00589792
0.50756	-0.0195	0.28651				0.50948	-0.07675	0.047029				0.499639	0.1236	0.0238114				0.499639	0.111695	0.0126397				0.499639	0.0981813	0.00644605				0.499639	0.116085	0.00592043
0.50784	0.0681	0.28891				0.50975	0.00675	0.047368				0.499912	0.0943818	0.0237246				0.499912	0.113838	0.0126934				0.499912	0.100567	0.0064534				0.499912	0.108996	0.00590329
0.50811	0.1109	0.28691				0.51002	0.0059167	0.047143				0.500186	0.0793	0.0237751				0.500186	0.114552	0.0127195				0.500186	0.0973229	0.00647324				0.500186	0.118563	0.00595716
0.50838	0.2356	0.28909				0.51029	-0.010783	0.048008				0.500459	0.112282	0.024048				0.500459	0.105919	0.0127751				0.500459	0.0973583	0.00649784				0.500459	0.113783	0.00596804
0.50866	0.5374	0.29005				0.51057	0.037633	0.047582				0.500732	0.154436	0.0237146				0.500732	0.115314	0.0126381				0.500732	0.0939208	0.00646039				0.500732	0.116427	0.00593154
0.50893	0.045	0.28849				0.51084	0.042867	0.047767				0.501005	0.0949364	0.0235258				0.501005	0.107567	0.0125645				0.501005	0.0945333	0.0064127				0.501005	0.107167	0.00586171
0.5092	0.179	0.2893				0.51112	-0.073817	0.047579				0.501278	0.119336	0.0231172				0.501278	0.125871	0.0124158				0.501278	0.0995062	0.00633939				0.501278	0.106198	0.00574776
0.50948	-0.188	0.28616				0.51139	0.027617	0.048775				0.501552	0.0995	0.0237862				0.501552	0.12091	0.0127356				0.501552	0.101558	0.00648413				0.501552	0.114646	0.00596483
0.50975	0.1206	0.28585				0.51166	0.071033	0.047374				0.501825	0.148527	0.0237656				0.501825	0.114119	0.0126313				0.501825	0.110327	0.00647348				0.501825	0.105477	0.00587148
0.51002	0.0733	0.28463				0.51193	0.0427	0.04719				0.502098	0.0939091	0.0238972				0.502098	0.105919	0.0127322				0.502098	0.0985792	0.00650929				0.502098	0.110817	0.00594313
0.51029	-0.1623	0.28906				0.51221	0.02775	0.048267				0.502371	0.0811182	0.0237522				0.502371	0.102181	0.012672				0.502371	0.0986542	0.00642561				0.502371	0.113675	0.00589307
0.51057	-0.1232	0.28547				0.51248	0.057733	0.046411				0.502645	0.128727	0.0241297				0.502645	0.0988857	0.0128231				0.502645	0.0932563	0.00654576				0.502645	0.107658	0.0060002
0.51084	0.5469	0.28941				0.51275	0.044183	0.047392				0.502918	0.0895273	0.0235659				0.502918	0.109752	0.0126989				0.502918	0.101058	0.0064651				0.502918	0.117154	0.00593997
0.51112	0.021	0.28853				0.51303	0.010867	0.047988				0.503191	0.0924182	0.0237048				0.503191	0.0944905	0.0126748				0.503191	0.0977958	0.00647088				0.503191	0.115042	0.00594748
0.51139	0.1558	0.29408				0.5133	0.0082	0.046969				0.503464	0.115855	0.0235085				0.503464	0.0975619	0.0125305				0.503464	0.0890146	0.00640865				0.503464	0.0990346	0.00587784
0.51166	0.213	0.28582				0.51357	0.07095	0.047663				0.503738	0.0753091	0.0233909				0.503738	0.0929619	0.0124752				0.503738	0.0914437	0.0063465				0.503738	0.0997596	0.00582567
0.51193	-0.089	0.28496				0.51385	0.00665	0.047302				0.504011	0.0781	0.0239206				0.504011	0.111252	0.0128494				0.504011	0.0988375	0.00653231				0.504011	0.106115	0.00599004
0.51221	0.3466	0.29145				0.51412	0.0102	0.047239				0.504284	0.0773273	0.023726				0.504284	0.11209	0.0126807				0.504284	0.105506	0.00650653				0.504284	0.115471	0.00595867
0.51248	0.2915	0.28086				0.51439	0.046083	0.047925				0.504557	0.0913909	0.0235067				0.504557	0.0872857	0.0125562				0.504557	0.0908917	0.00642365				0.504557	0.0986154	0.00584559
0.51275	0.157	0.28555				0.51467	0.02515	0.047156				0.50483	0.0796636	0.0237377				0.50483	0.0881714	0.0126642				0.50483	0.0965938	0.00647649				0.50483	0.119033	0.00594289
0.51303	-0.1968	0.28775				0.51494	0.06045	0.048327				0.505104	0.0980545	0.0237196				0.505104	0.118767	0.012716				0.505104	0.0992771	0.0065213				0.505104	0.103048	0.00593832
0.5133	0.032	0.2842				0.51521	-0.0083	0.048069				0.505377	0.110055	0.0232026				0.505377	0.101724	0.0124285				0.505377	0.0887917	0.00630085				0.505377	0.107469	0.00577423
0.51357	0.193	0.28631				0.51549	-0.0251	0.04714				0.50565	0.105264	0.0234658				0.50565	0.111752	0.012572				0.50565	0.0887604	0.0063918				0.50565	0.099475	0.00586191
0.51385	0.1479	0.28701				0.51576	-0.074667	0.047287				0.505923	0.107945	0.023804				0.505923	0.128281	0.012754				0.505923	0.0922438	0.00651251				0.505923	0.0994096	0.00593313
0.51412	-0.2506	0.28375				0.51603	-0.039167	0.047908				0.506197	0.0932182	0.0239307				0.506197	0.114452	0.0128494				0.506197	0.103279	0.00656233				0.506197	0.113881	0.00600327
0.51439	0.0648	0.29027				0.51631	0.0057333	0.047721				0.50647	0.140209	0.0235291				0.50647	0.118971	0.0125789				0.50647	0.0920521	0.00638774				0.50647	0.113669	0.0058695
0.51467	-0.0544	0.28502				0.51658	-0.01195	0.047647				0.506743	0.146709	0.0233765				0.506743	0.103476	0.0123976				0.506743	0.0939542	0.00634051				0.506743	0.106925	0.0058391
0.51494	0.0325	0.29017				0.51685	-0.013333	0.046656				0.507016	0.126673	0.0234468				0.507016	0.112905	0.0124707				0.507016	0.0989167	0.00637515				0.507016	0.101156	0.00581431
0.51521	-0.1643	0.28895				0.51713	0.03785	0.046952				0.50729	0.100264	0.023447				0.50729	0.12331	0.0125881				0.50729	0.0874667	0.00637622				0.50729	0.100438	0.00584039
0.51549	0.1541	0.28607				0.5174	-0.0109	0.047121				0.507563	0.160464	0.0236877				0.507563	0.101386	0.012586				0.507563	0.0866729	0.00641725				0.507563	0.116925	0.00593628
0.51576	-0.0824	0.28697				0.51767	-0.0188	0.047639				0.507836	0.117791	0.0238381				0.507836	0.0962095	0.0126916				0.507836	0.0920854	0.00646073				0.507836	0.0995212	0.00590005
0.51603	-0.0892	0.29011				0.51795	-0.048633	0.047492				0.508109	0.120018	0.0237496				0.508109	0.109524	0.0126083				0.508109	0.0970542	0.0063959				0.508109	0.102521	0.00588205
0.51631	0.1775	0.28876				0.51822	0.070533	0.047276				0.508382	0.105273	0.0237688				0.508382	0.118614	0.0126873				0.508382	0.0954146	0.00641004				0.508382	0.104183	0.00591293
0.51658	-0.6219	0.28547				0.51849	0.019617	0.047561				0.508656	0.136745	0.0238234				0.508656	0.118352	0.0127432				0.508656	0.0956917	0.00648994				0.508656	0.107969	0.00595236
0.51685	0.0689	0.28277				0.51876	-0.03065	0.04699				0.508929	0.0677	0.0235815				0.508929	0.103767	0.0126329				0.508929	0.0867396	0.00638742				0.508929	0.104969	0.00588474
0.51713	0.4568	0.28367				0.51904	-0.034633	0.046792				0.509202	0.107927	0.0237578				0.509202	0.0879905	0.0126812				0.509202	0.100385	0.00651474				0.509202	0.110017	0.00592664
0.5174	0.1318	0.28563				0.51931	0.058233	0.047351				0.509475	0.0868	0.0233945				0.509475	0.103795	0.0125093				0.509475	0.0914688	0.00638382				0.509475	0.108885	0.00584745
0.51767	0.0419	0.29015				0.51959	-0.027583	0.047704				0.509749	0.126709	0.0237581				0.509749	0.110438	0.01266				0.509749	0.0969667	0.00645859				0.509749	0.1078	0.00591471
0.51795	0.1088	0.28871				0.51986	0.044717	0.047107				0.510022	0.106564	0.0236126				0.510022	0.100905	0.0125824				0.510022	0.0839604	0.00640907				0.510022	0.106627	0.00587504
0.51822	-0.1063	0.28274				0.52013	0.070933	0.047218				0.510295	0.0996091	0.0238692				0.510295	0.120805	0.0127529				0.510295	0.0948104	0.00646285				0.510295	0.1107	0.00593204
0.51849	0.171	0.28682				0.5204	0.0044	0.046969				0.510568	0.119936	0.023531				0.510568	0.108329	0.0125122				0.510568	0.0858542	0.00637965				0.510568	0.0990154	0.00582169
0.51876	-0.0682	0.28298				0.52068	0.041433	0.047985				0.510842	0.0973727	0.0237289				0.510842	0.1101	0.0127218				0.510842	0.0850854	0.00644751				0.510842	0.112527	0.00594971
0.51904	0.1356	0.28349				0.52095	0.040317	0.047442				0.511115	0.0962364	0.0238393				0.511115	0.102705	0.0127286				0.511115	0.108819	0.00649266				0.511115	0.108183	0.00594148
0.51931	-0.5126	0.28268				0.52122	0.01635	0.047606				0.511388	0.0827636	0.024154				0.511388	0.0980143	0.012916				0.511388	0.101965	0.00659097				0.511388	0.1104	0.00603586
0.51959	0.1567	0.28998				0.5215	0.036217	0.047352				0.511661	0.1198	0.0233801				0.511661	0.0913619	0.012473				0.511661	0.100913	0.00640539				0.511661	0.0961423	0.00581493
0.51986	0.0139	0.28497				0.52177	0.04295	0.047978				0.511934	0.0826364	0.0233059				0.511934	0.109562	0.0124747				0.511934	0.0913021	0.00636998				0.511934	0.0969288	0.00583284
0.52013	0.0578	0.283				0.52204	0.063083	0.047661				0.512208	0.0938	0.0240197				0.512208	0.081419	0.0127303				0.512208	0.0971375	0.00652963				0.512208	0.100575	0.005962
0.5204	0.3391	0.28539				0.52232	0.064083	0.047396				0.512481	0.0920727	0.0230282				0.512481	0.0868952	0.0123179				0.512481	0.0922708	0.00628732				0.512481	0.105392	0.00579057
0.52068	0.1241	0.28956				0.52259	-0.02355	0.04757				0.512754	0.124791	0.0234129				0.512754	0.10571	0.0124438				0.512754	0.0899938	0.00637549				0.512754	0.0923365	0.00580591
0.52095	0.338	0.28749				0.52286	0.0025	0.047754				0.513027	0.103609	0.0238788				0.513027	0.0998333	0.0127471				0.513027	0.0969833	0.00651859				0.513027	0.109781	0.00596055
0.52122	0.072	0.28708				0.52314	0.081017	0.04736				0.513301	0.0925818	0.0234048				0.513301	0.104043	0.0124991				0.513301	0.0963458	0.00636292				0.513301	0.0991596	0.00579214
0.5215	0.3553	0.2853				0.52341	0.0186	0.046716				0.513574	0.115627	0.0236682				0.513574	0.114743	0.0126367				0.513574	0.085675	0.00641199				0.513574	0.102337	0.00588911
0.52177	0.1446	0.2889				0.52368	0.00091667	0.046298				0.513847	0.106773	0.02359				0.513847	0.102743	0.012605				0.513847	0.0947521	0.00637811				0.513847	0.0975192	0.00587668
0.52204	0.4693	0.288				0.52396	-6.6667e-05	0.047267				0.51412	0.111018	0.0234926				0.51412	0.0907524	0.0125162				0.51412	0.0877833	0.00635803				0.51412	0.106885	0.00585805
0.52232	0.0095	0.28467				0.52423	0.0642	0.047486				0.514394	0.153391	0.0239708				0.514394	0.100476	0.0127297				0.514394	0.0872021	0.00644946				0.514394	0.107175	0.00593235
0.52259	-0.0076	0.2882				0.5245	0.02955	0.046448				0.514667	0.0815727	0.0234051				0.514667	0.0972571	0.0125173				0.514667	0.0901583	0.0063487				0.514667	0.0998731	0.00580848
0.52286	0.146	0.28913				0.52478	0.027017	0.04707				0.51494	0.0818091	0.0238875				0.51494	0.105924	0.0127889				0.51494	0.0822896	0.00645847				0.51494	0.102781	0.00600633
[truncated: 317 more rows]

## Sheet: Fig 1G
Ig1Ig2(220-452) 0.79 mM							Ig1Ig2(220-452) 1.96 mM							Ig1Ig2(250-498) 0.54 mM							Ig1Ig2(250-498) 1.53 mM							Ig1Ig2(250-444) 0.64 mM
[truncated: 2,182 more rows]

## Sheet: Fig 2C
	KCl [mM]
	50	100	150	200	250	300
[truncated: 5 more rows]

[truncated: 25 more sheets: Fig 2D, Fig 2E, Fig 4B, Fig 4D, Fig 4G, Fig 4H, Fig 5B-5D WT, Fig 5B-5D K359A, Fig 5B-5D K354A, Fig 5B-5D K354_359A, Fig 5B-5D K354_358_359A,  S1A Fig,  S1B Fig, S1C Fig, S1D Fig, S1F Fig, S1G Fig, S2A Fig, S2B Fig, S2C Fig …]
